# Supplementary material for: Selective targeting of a histone-like silencer Sfx to the R6K conjugal transfer operon
Source: Nucleic Acids Res. 2026 Jun 10;54(11):gkag583. doi: 10.1093/nar/gkag583 (PMC13250579; doi:10.1093/nar/gkag583)
Supplement: gkag583_Supplemental_Files [file gkag583_supplemental_files.zip]

Archive with 4 entries (4 files):
- Dataset 1.xlsx
- Dataset 2.zip
- Dataset legend 2.docx
- Wang_Sfx_SI_R2.pdf
