# Supplementary material for: Selective targeting of a histone-like silencer Sfx to the R6K conjugal transfer operon
Source: Nucleic Acids Res. 2026 Jun 10;54(11):gkag583. doi: 10.1093/nar/gkag583 (PMC13250579; doi:10.1093/nar/gkag583)
Supplement: gkag583_Supplemental_Files [file gkag583_supplemental_files.zip › Dataset 1.xlsx]

## Sheet: Legends
Dataset 1.
(A) Distribution of Sfx homologs in IncX group plasmids.
(B) Differential gene expression analysis result of the RNA-seq data. The R6K plasmid (named p103) used in this study is the same as R6K (NCBI ID: LT827129.1) except that the coordinates are shifted to group the high-GC transposon region. The plasmid map of p103 can be found in Dataset 2.
(C) MACS3 peak calling output: RNAP ChIP-seq repeat 1. False discovery rate (q-value) cutoffs are indicated in all MAS3 peak calling outputs.
(D) MACS3 peak calling output: RNAP ChIP-seq repeat 2.
(E) MACS3 peak calling output: H-NS-3xFLAG ChIP-seq repeat 1.
(F) MACS3 peak calling output: H-NS-3xFLAG ChIP-seq repeat 2.
(G) MACS3 peak calling output: Sfx-FLAG in wild-type E. coli ChIP-seq repeat 1.
(H) MACS3 peak calling output: Sfx-FLAG in wild-type E. coli ChIP-seq repeat 2.
(I) MACS3 peak calling output: HupB ChIP-seq at log phase repeat 1 (GSE181767).
(J) MACS3 peak calling output: HupB ChIP-seq at log phase repeat 2 (GSE181767).
(K) MACS3 peak calling output: HupB ChIP-seq at stationary phase (SRP008538).
(L) MACS3 peak calling output: RNA ChIP-seq repeat 1.
(M) MACS3 peak calling output: RNA ChIP-seq repeat 2.
(N) MACS3 peak calling output: H-NS-3xFLAG in E. coli harboring pIA1710 (Dataset 2) ChIP-seq.
(O) MACS3 peak calling output: Sfx-FLAG in E. coli harboring pIA1710 (Dataset 2) ChIP-seq.
(P) MACS3 peak calling output: Sfx-FLAG in E. coli Δhha ChIP-seq repeat 1.
(Q) MACS3 peak calling output: Sfx-FLAG in E. coli Δhha ChIP-seq repeat 2.

## Sheet: A
Plasmid_IDs	Mobility	Sfx_homolog	IDR_start	IDR_end	Sfx_homolog2	IDR_start	IDR_end
CP073616.1	conjugative	QUQ86046.1	87	110	QUQ86070.1
CP084538.1	conjugative	UCT21125.1	87	151	UCT21182.1	87	151
NZ_CP081829.1	conjugative	WP_001293458.1	87	151	WP_014839899.1
NZ_KX683284.1	conjugative	WP_001293458.1	87	151	WP_250696459.1	1	54
CP011992.1	conjugative	AKS03382.1	90	154
CP021901.1	conjugative	ASB81943.1	87	151
CP024820.1	conjugative	ATX05059.1	87	151
CP025215.1	conjugative	AVI93297.1	87	151
CP028182.1	conjugative	AVS30024.1	87	151
MG773377.1	conjugative	AWH57624.1	87	151
CP028705.1	conjugative	AWM71905.1	87	151
CP032293.1	conjugative	AYA14740.1	134	151
CP034323.1	conjugative	AZL76602.1	87	151
LC521848.1	conjugative	BBV27030.1	87	151
LC663732.1	conjugative	BDD36558.1
LC716358.1	conjugative	BDM77066.1	87	151
AP026490.1	conjugative	BDO87448.1	80	153
AP026741.1	conjugative	BDQ74325.1
LC744437.1	conjugative	BDV12547.1	87	151
LC744446.1	conjugative	BDV13786.1	87	151
LC744460.1	conjugative	BDV15601.1	87	151
LC744478.1	conjugative	BDV17740.1	87	151
LC744481.1	conjugative	BDV18058.1	87	151
LC744482.1	conjugative	BDV18114.1	87	151
LC744484.1	conjugative	BDV18315.1	87	151
LC744492.1	conjugative	BDV19282.1	87	151
LC744495.1	conjugative	BDV19879.1	87	151
LC744506.1	conjugative	BDV21641.1	87	151
LC744507.1	conjugative	BDV21698.1	87	151
LC744508.1	conjugative	BDV21754.1	87	151
LC744509.1	conjugative	BDV21812.1	87	151
LC744511.1	conjugative	BDV21887.1	1	22
LC744513.1	conjugative	BDV22064.1	87	151
AP027530.1	conjugative	BEA56732.1	80	99
AP027810.1	conjugative	BEC72774.1
AP027894.1	conjugative	BED48774.1
AP027896.1	conjugative	BED48914.1	80	99
OW848806.1	conjugative	CAH3524232.1	87	151
OW849103.1	conjugative	CAH3849073.1	134	151
OW849525.1	conjugative	CAH4021602.1	134	151
OW967170.1	conjugative	CAH5268464.1	87	151
OW967193.1	conjugative	CAH5269097.1	87	151
OW967202.1	conjugative	CAH5276545.1	81	144
OW967234.1	conjugative	CAH5299792.1	87	151
OW967253.1	conjugative	CAH5317188.1	87	151
OW967370.1	conjugative	CAH5386333.1	87	151
OW967425.1	conjugative	CAH5439357.1	87	151
OW967613.1	conjugative	CAH5507480.1	87	151
OW967583.1	conjugative	CAH5522193.1	87	151
OW967604.1	conjugative	CAH5526303.1	87	151
OW969627.1	conjugative	CAH5923436.1
OW969786.1	conjugative	CAH6244581.1	134	151
OW969868.1	conjugative	CAH6288395.1	87	151
OW969943.1	conjugative	CAH6294623.1	87	151
OX341605.1	conjugative	CAI2945943.1
OZ026782.1	conjugative	CAL1226503.1
OZ026873.1	conjugative	CAL1237168.1
OZ026874.1	conjugative	CAL1237219.1
OZ026875.1	conjugative	CAL1237251.1
OZ026878.1	conjugative	CAL1237970.1
OZ026879.1	conjugative	CAL1238087.1
OZ026882.1	conjugative	CAL1238306.1
OZ026883.1	conjugative	CAL1238756.1
JNBM01000003.1	conjugative	KEF84099.1	90	154
CP034075.1	conjugative	QAY26430.1	81	151
CP035910.1	conjugative	QBE75933.1	87	151
CP031373.2	conjugative	QCS89910.1	87	151
CP041938.1	conjugative	QDW16330.1	87	151
CP042607.1	conjugative	QED69291.1
MK715437.1	conjugative	QGF03548.1	87	151
CP048927.1	conjugative	QJH33350.1	80	153
CP049987.1	conjugative	QJH42867.1	80	153
CP048291.1	conjugative	QJH52165.1	83	154
CP049982.1	conjugative	QJH66648.1	80	153
CP052507.1	conjugative	QJL96912.1	87	151
CP052768.1	conjugative	QJM65201.1	87	151
CP052170.1	conjugative	QJO00806.1	87	151
CP052790.1	conjugative	QJV12366.1
CP052800.1	conjugative	QJV31110.1
CP047612.1	conjugative	QKI68062.1
CP054320.1	conjugative	QKN36061.1	87	100
CP054423.1	conjugative	QKN98651.1	81	151
CP040446.1	conjugative	QLB33643.1	87	151
CP055715.1	conjugative	QLM84257.1	81	144
CP055705.1	conjugative	QLM89101.1	80	153
CP056866.1	conjugative	QLZ85970.1	87	151
CP057161.1	conjugative	QMD79586.1
CP057236.1	conjugative	QME93082.1	80	153
CP057370.1	conjugative	QMG61073.1	82	144
CP057373.1	conjugative	QMG65692.1	80	99
CP057443.1	conjugative	QMH33432.1	82	148
CP057472.1	conjugative	QMH84958.1	80	153
CP057489.1	conjugative	QMI21460.1	80	153
CP057529.1	conjugative	QMJ44311.1
CP057549.1	conjugative	QMJ58954.1
CP057579.1	conjugative	QMJ90944.1
CP057708.1	conjugative	QML85459.1
CP057749.1	conjugative	QMM25079.1	80	153
CP057806.1	conjugative	QMM78689.1	80	153
CP057810.1	conjugative	QMM82921.1	80	153
CP057904.1	conjugative	QMO34227.1	80	153
CP057914.1	conjugative	QMO48927.1	80	153
CP057938.1	conjugative	QMO85790.1	80	153
CP058017.1	conjugative	QMQ34418.1	80	153
CP058067.1	conjugative	QMQ78406.1	82	154
CP058085.1	conjugative	QMR13811.1
CP059928.1	conjugative	QNC09020.1
CP063721.1	conjugative	QOX30452.1
CP066331.1	conjugative	QQL70389.1	80	153
CP070402.1	conjugative	QSA05857.1	80	153
CP068398.1	conjugative	QSD90043.1	79	151
CP071169.1	conjugative	QSQ77446.1	87	151
CP073109.1	conjugative	QUG09285.1	83	154
CP074235.1	conjugative	QUZ09362.1	80	153
CP074228.1	conjugative	QUZ34976.1	80	153
CP074218.1	conjugative	QUZ39529.1	83	144
CP074237.1	conjugative	QUZ91050.1	83	144
CP082742.1	conjugative	UAG07339.1	80	153
CP082738.1	conjugative	UAG16696.1	83	144
CP082660.1	conjugative	UAG24725.1	80	153
CP082730.1	conjugative	UAG62948.1	80	153
CP082725.1	conjugative	UAG81208.1	83	144
CP082680.1	conjugative	UAH78805.1	80	153
CP082578.1	conjugative	UAI06161.1
CP082549.1	conjugative	UAI38557.1	80	153
CP082524.1	conjugative	UAI79908.1	80	153
CP083384.1	conjugative	UDW18893.1
CP088488.1	conjugative	UGF07995.1
CP088550.1	conjugative	UGF79958.1
CP088715.1	conjugative	UGI40366.1
CP088731.1	conjugative	UGI59110.1
CP088733.1	conjugative	UGI59265.1	80	153
CP088727.1	conjugative	UGI69014.1	82	154
CP088757.1	conjugative	UGI88787.1
CP088823.1	conjugative	UGJ71009.1
CP090248.1	conjugative	UIL70014.1	87	151
CP090279.1	conjugative	UIM02974.1	80	99
CP090281.1	conjugative	UIM03043.1	87	151
CP090286.1	conjugative	UIM24784.1
CP090287.1	conjugative	UIM24808.1	87	151
CP061215.1	conjugative	UIU72815.1	82	144
CP091388.1	conjugative	UJY48143.1	82	144
CP067446.1	conjugative	UMC53957.1	87	151
CP067462.1	conjugative	UMC70544.1	87	151
CP067471.1	conjugative	UMC81048.1	87	151
CP067487.1	conjugative	UMD05270.1	87	151
CP067493.1	conjugative	UMD10799.1	87	151
CP067498.1	conjugative	UMD21071.1	87	151
CP067523.1	conjugative	UMD47963.1	88	151
CP067528.1	conjugative	UMD53332.1	88	151
CP067540.1	conjugative	UMD69993.1	87	151
CP067547.1	conjugative	UMD75642.1	87	151
CP067570.1	conjugative	UME02313.1	88	151
CP067597.1	conjugative	UME34190.1	87	151
CP067602.1	conjugative	UME45062.1	87	151
CP067619.1	conjugative	UME67296.1	87	151
CP067625.1	conjugative	UME72777.1	88	151
CP067635.1	conjugative	UME83715.1	87	151
CP067641.1	conjugative	UME89314.1	87	151
CP067646.1	conjugative	UME94527.1	88	151
CP067682.1	conjugative	UMF42794.1	87	151
CP067701.1	conjugative	UMG33320.1	87	151
CP067727.1	conjugative	UMG59849.1	88	151
CP067731.1	conjugative	UMG65127.1	88	151
CP067740.1	conjugative	UMG75839.1	87	151
CP067756.1	conjugative	UMH11292.1	87	151
CP067765.1	conjugative	UMH21919.1	87	151
CP067772.1	conjugative	UMH32345.1	88	151
CP067784.1	conjugative	UMH48367.1	88	151
CP067820.1	conjugative	UMH96300.1	88	151
CP067834.1	conjugative	UMI12095.1	88	151
CP067869.1	conjugative	UMI55274.1	88	151
CP067875.1	conjugative	UMI60902.1	87	151
CP067894.1	conjugative	UMI82580.1	87	151
CP067919.1	conjugative	UMJ42583.1	87	151
CP067928.1	conjugative	UMJ79163.1	88	151
CP067942.1	conjugative	UMK14349.1	87	151
CP058779.1	conjugative	UMV07151.1	81	99
CP043604.1	conjugative	UNM54689.1	87	151
CP093077.1	conjugative	UPX49417.1	80	153
CP093097.1	conjugative	UPY14593.1	80	153
CP093105.1	conjugative	UPY21263.1	80	153
CP093114.1	conjugative	UPY30509.1	80	153
CP100066.1	conjugative	UTU17339.1
CP100007.1	conjugative	UTU21796.1	80	99
CP101799.1	conjugative	UUJ91421.1	80	99
CP110414.1	conjugative	UZF63946.1	87	151
CP113989.1	conjugative	WAR69086.1	80	153
CP114757.1	conjugative	WBA55254.1
CP046892.1	conjugative	WCN61523.1	87	151
CP117206.1	conjugative	WDA85535.1	87	151
CP119119.1	conjugative	WEG02597.1
CP099273.1	conjugative	WFV79143.1
CP099199.1	conjugative	WFX35542.1	81	151
CP099185.1	conjugative	WFX79575.1	80	153
CP099110.1	conjugative	WFZ41849.1	83	144
CP099012.1	conjugative	WGB41320.1	80	153
CP099007.1	conjugative	WGB50543.1	83	144
CP123874.1	conjugative	WGQ30514.1	80	99
CP124771.1	conjugative	WGZ97646.1	134	151
CP122892.1	conjugative	WHF95258.1	83	148
CP122893.1	conjugative	WHF95296.1
CP122812.1	conjugative	WHG53514.1	83	148
CP122800.1	conjugative	WHG63061.1	83	148
CP125061.1	conjugative	WHJ95954.1	80	99
CP128673.1	conjugative	WJT79231.1	87	151
CP128733.1	conjugative	WJU57603.1	87	151
CP128748.1	conjugative	WJU79739.1	87	151
CP128768.1	conjugative	WJU85163.1	87	151
CP133142.1	conjugative	WMJ63458.1	80	153
CP115336.1	conjugative	WMO56061.1	82	154
CP134901.1	conjugative	WNL75425.1
CP134925.1	conjugative	WNL98298.1
CP134935.1	conjugative	WNM02831.1	87	151
CP134939.1	conjugative	WNM07264.1	87	151
NZ_CP055026.1	conjugative	WP_001282381.1	80	99
NZ_CP080137.1	conjugative	WP_001282381.1	80	99
NZ_AP022248.1	conjugative	WP_001282381.1	80	99
NZ_CP097723.1	conjugative	WP_001282381.1	80	99
NZ_CP051432.1	conjugative	WP_001282381.1	80	99
NZ_MW940629.1	conjugative	WP_001282381.1	80	99
NZ_MK731977.1	conjugative	WP_001282381.1	80	99
NZ_MZ375739.1	conjugative	WP_001282381.1	80	99
NZ_MH229869.1	conjugative	WP_001282381.1	80	99
NZ_CP123250.1	conjugative	WP_001282381.1	80	99
NZ_CP149814.1	conjugative	WP_001282381.1	80	99
NZ_CP138395.1	conjugative	WP_001282381.1	80	99
NZ_CP055185.1	conjugative	WP_001282381.1	80	99
NZ_CP055050.1	conjugative	WP_001282381.1	80	99
NZ_CP058827.1	conjugative	WP_001282381.1	80	99
NZ_CP055073.1	conjugative	WP_001282381.1	80	99
NZ_CP156719.1	conjugative	WP_001282381.1	80	99
NZ_CP101266.1	conjugative	WP_001282381.1	80	99
NZ_CP122498.1	conjugative	WP_001282381.1	80	99
NZ_MW439254.1	conjugative	WP_001282381.1	80	99
NZ_ON390803.1	conjugative	WP_001282381.1	80	99
NZ_CP097201.1	conjugative	WP_001282381.1	80	99
NZ_MW940620.1	conjugative	WP_001282381.1	80	99
NZ_CP065103.1	conjugative	WP_001282381.1	80	99
NZ_CP055043.1	conjugative	WP_001282381.1	80	99
NZ_CP081814.1	conjugative	WP_001282381.1	80	99
NZ_CP063475.1	conjugative	WP_001282381.1	80	99
NZ_CP053047.1	conjugative	WP_001282381.1	80	99
NZ_CP147040.1	conjugative	WP_001282381.1	80	99
NZ_CP089440.1	conjugative	WP_001282381.1	80	99
NZ_CP037995.1	conjugative	WP_001282381.1	80	99
NZ_MW940618.1	conjugative	WP_001282381.1	80	99
NZ_CP146582.1	conjugative	WP_001282381.1	80	99
NZ_CP114793.1	conjugative	WP_001282381.1	80	99
NZ_CP035315.1	conjugative	WP_001282381.1	80	99
NZ_CP070925.1	conjugative	WP_001282381.1	80	99
NZ_CP116979.1	conjugative	WP_001282381.1	80	99
NZ_CP138411.1	conjugative	WP_001282381.1	80	99
NZ_AP019678.1	conjugative	WP_001282381.1	80	99
NZ_CP143630.1	conjugative	WP_001282381.1	80	99
NZ_MT219822.1	conjugative	WP_001282381.1	80	99
NZ_CP049121.1	conjugative	WP_001282381.1	80	99
NZ_CP116984.1	conjugative	WP_001282381.1	80	99
NZ_CP080077.1	conjugative	WP_001282381.1	80	99
NZ_CP040091.1	conjugative	WP_001282381.1	80	99
NZ_CP079894.1	conjugative	WP_001282381.1	80	99
NZ_AP022218.1	conjugative	WP_001282381.1	80	99
NZ_CP126347.1	conjugative	WP_001282381.1	80	99
NZ_CP058797.1	conjugative	WP_001282381.1	80	99
NZ_CP122520.1	conjugative	WP_001282381.1	80	99
NZ_ON390805.1	conjugative	WP_001282381.1	80	99
NZ_CP147097.1	conjugative	WP_001282381.1	80	99
NZ_MW940616.1	conjugative	WP_001282381.1	80	99
NZ_CP140507.1	conjugative	WP_001282381.1	80	99
NZ_CP040929.1	conjugative	WP_001282381.1	80	99
NZ_ON390806.1	conjugative	WP_001282381.1	80	99
NZ_AP027802.1	conjugative	WP_001282381.1	80	99
NZ_MW940619.1	conjugative	WP_001282381.1	80	99
NZ_MW940624.1	conjugative	WP_001282381.1	80	99
NZ_CP148353.1	conjugative	WP_001282381.1	80	99
NZ_CP055183.1	conjugative	WP_001282381.1	80	99
NZ_AP027591.1	conjugative	WP_001282381.1	80	99
NZ_CP139811.1	conjugative	WP_001282381.1	80	99
NZ_CP104506.1	conjugative	WP_001282381.1	80	99
NZ_CP097194.1	conjugative	WP_001282381.1	80	99
NZ_MT859326.1	conjugative	WP_001282381.1	80	99
NZ_CP106956.1	conjugative	WP_001282381.1	80	99
NZ_MT859327.1	conjugative	WP_001282381.1	80	99
NZ_OP242301.1	conjugative	WP_001282381.1	80	99
NZ_CP046002.1	conjugative	WP_001282381.1	80	99
NZ_CP045998.1	conjugative	WP_001282381.1	80	99
NZ_AP027750.1	conjugative	WP_001282381.1	80	99
NZ_AP027641.1	conjugative	WP_001282381.1	80	99
NZ_AP027706.1	conjugative	WP_001282381.1	80	99
NZ_CP138430.1	conjugative	WP_001282381.1	80	99
NZ_CP097725.1	conjugative	WP_001282381.1	80	99
NZ_CP097715.1	conjugative	WP_001282381.1	80	99
NC_025182.1	conjugative	WP_001282381.1	80	99
NC_019047.1	conjugative	WP_001282381.1	80	99
NZ_MT859324.1	conjugative	WP_001282381.1	80	99
NZ_LT827129.1	conjugative	WP_001282381.1	80	99
NZ_CP091083.1	conjugative	WP_001282381.1	80	99
NZ_LT985317.1	conjugative	WP_001282381.1	80	99
NZ_MH121703.1	conjugative	WP_001282381.1	80	99
NZ_MT859325.1	conjugative	WP_001282381.1	80	99
NZ_CP010155.1	conjugative	WP_001282381.1	80	99
NZ_CP119582.2	conjugative	WP_001282381.1	80	99
NZ_CP080086.1	conjugative	WP_001282381.1	80	99
NZ_KU254580.1	conjugative	WP_001282381.1	80	99
NZ_CP058789.1	conjugative	WP_001282381.1	80	99
NZ_OK217279.1	conjugative	WP_001293125.1	82	151
NZ_CP065113.1	conjugative	WP_001293125.1	82	151
NZ_CP047580.1	conjugative	WP_001293125.1	82	151
NZ_CP063509.1	conjugative	WP_001293125.1	82	151
NZ_CP075742.1	conjugative	WP_001293125.1	82	151
NZ_CP012922.1	conjugative	WP_001293128.1	83	144
NZ_CP012926.1	conjugative	WP_001293128.1	83	144
NZ_CP016564.1	conjugative	WP_001293128.1	83	144
NZ_CP016571.1	conjugative	WP_001293128.1	83	144
NZ_CP066852.1	conjugative	WP_001293128.1	83	144
NZ_CP076708.1	conjugative	WP_001293128.1	83	144
NZ_CP016506.1	conjugative	WP_001293128.1	83	144
NC_017624.1	conjugative	WP_001293128.1	83	144
NZ_CP016583.1	conjugative	WP_001293128.1	83	144
NZ_CP128263.1	conjugative	WP_001293128.1	83	144
NZ_CP044182.1	conjugative	WP_001293128.1	83	144
NC_021842.2	conjugative	WP_001293128.1	83	144
NZ_CP016524.1	conjugative	WP_001293128.1	83	144
NZ_CP016562.1	conjugative	WP_001293128.1	83	144
NZ_CP016567.1	conjugative	WP_001293128.1	83	144
NZ_CP016512.1	conjugative	WP_001293128.1	83	144
NZ_CP016509.1	conjugative	WP_001293128.1	83	144
NZ_CP016575.1	conjugative	WP_001293128.1	83	144
NZ_CP016515.1	conjugative	WP_001293128.1	83	144
NZ_CP016531.1	conjugative	WP_001293128.1	83	144
NZ_CP031361.1	conjugative	WP_001293128.1	83	144
NZ_CP043216.1	conjugative	WP_001293128.1	83	144
NC_019138.1	conjugative	WP_001293128.1	83	144
NZ_CP016518.1	conjugative	WP_001293128.1	83	144
NZ_CP148403.1	conjugative	WP_001293128.1	83	144
NZ_CP022281.1	conjugative	WP_001293128.1	83	144
NZ_CP016529.1	conjugative	WP_001293128.1	83	144
NZ_CP016580.1	conjugative	WP_001293128.1	83	144
NZ_CP005994.1	conjugative	WP_001293128.1	83	144
NZ_CP016587.1	conjugative	WP_001293128.1	83	144
NZ_CP016578.1	conjugative	WP_001293128.1	83	144
NZ_CP074022.1	conjugative	WP_001293129.1	82	144
NC_010378.1	conjugative	WP_001293129.1	82	144
NZ_CP146677.1	conjugative	WP_001293129.1	82	144
NZ_CP103537.1	conjugative	WP_001293129.1	82	144
NZ_CP053740.1	conjugative	WP_001293129.1	82	144
NZ_CP031234.1	conjugative	WP_001293129.1	82	144
NZ_CP136148.1	conjugative	WP_001293129.1	82	144
NZ_CP144932.1	conjugative	WP_001293129.1	82	144
NZ_AP027441.1	conjugative	WP_001293129.1	82	144
NZ_CP053050.1	conjugative	WP_001293129.1	82	144
NC_024961.1	conjugative	WP_001293129.1	82	144
NZ_MN256104.1	conjugative	WP_001293129.1	82	144
NZ_CP117624.1	conjugative	WP_001293129.1	82	144
NZ_CP058842.1	conjugative	WP_001293129.1	82	144
NZ_CP117557.1	conjugative	WP_001293129.1	82	144
NZ_CP023379.1	conjugative	WP_001293129.1	82	144
NZ_CP032994.1	conjugative	WP_001293129.1	82	144
NZ_CP148486.1	conjugative	WP_001293131.1	80	153
NZ_OY754458.1	conjugative	WP_001293131.1	80	153
NZ_CP024467.1	conjugative	WP_001293131.1	80	153
NZ_CP149319.1	conjugative	WP_001293131.1	80	153
NZ_CP149322.1	conjugative	WP_001293131.1	80	153
NZ_CP149345.1	conjugative	WP_001293131.1	80	153
NZ_CP059949.1	conjugative	WP_001293131.1	80	153
NZ_CP148500.1	conjugative	WP_001293131.1	80	153
NZ_OR060875.1	conjugative	WP_001293131.1	80	153
NZ_AP027974.1	conjugative	WP_001293131.1	80	153
NZ_AP019764.1	conjugative	WP_001293131.1	80	153
NZ_CP025558.1	conjugative	WP_001293131.1	80	153
NZ_CP121363.1	conjugative	WP_001293131.1	80	153
NZ_CP128579.1	conjugative	WP_001293131.1	80	153
NZ_CP075124.1	conjugative	WP_001293131.1	80	153
NZ_CP116043.1	conjugative	WP_001293131.1	80	153
NZ_LT985315.1	conjugative	WP_001293131.1	80	153
NZ_CP069694.1	conjugative	WP_001293131.1	80	153
NZ_CP051393.1	conjugative	WP_001293131.1	80	153
NZ_CP128942.1	conjugative	WP_001293131.1	80	153
NZ_AP027981.1	conjugative	WP_001293131.1	80	153
NZ_CP060077.1	conjugative	WP_001293131.1	80	153
NZ_CP120330.1	conjugative	WP_001293131.1	80	153
NZ_CP128258.1	conjugative	WP_001293131.1	80	153
NZ_CP023360.1	conjugative	WP_001293131.1	80	153
NZ_CP080093.1	conjugative	WP_001293131.1	80	153
NZ_CP057240.1	conjugative	WP_001293131.1	80	153
NZ_MW390542.1	conjugative	WP_001293131.1	80	153
NZ_CP014974.1	conjugative	WP_001293131.1	80	153
NZ_CP028313.1	conjugative	WP_001293131.1	80	153
NZ_CP104489.1	conjugative	WP_001293131.1	80	153
NZ_AP022552.1	conjugative	WP_001293131.1	80	153
NZ_CP022061.1	conjugative	WP_001293131.1	80	153
NZ_CP073956.1	conjugative	WP_001293131.1	80	153
NZ_CP149341.1	conjugative	WP_001293131.1	80	153
NZ_KT754163.1	conjugative	WP_001293131.1	80	153
NZ_CP130619.1	conjugative	WP_001293131.1	80	153
NZ_CP068387.1	conjugative	WP_001293131.1	80	153
NZ_CP022964.1	conjugative	WP_001293131.1	80	153
NZ_LT985262.1	conjugative	WP_001293131.1	80	153
NZ_CP069446.1	conjugative	WP_001293131.1	80	153
NC_019096.1	conjugative	WP_001293131.1	80	153
NZ_KU932031.1	conjugative	WP_001293131.1	80	153
NZ_CP009103.1	conjugative	WP_001293131.1	80	153
NZ_CP025864.1	conjugative	WP_001293131.1	80	153
NZ_MG649063.1	conjugative	WP_001293131.1	80	153
NZ_CP011431.1	conjugative	WP_001293131.1	80	153
NZ_CP057231.1	conjugative	WP_001293131.1	80	153
NZ_CP027574.1	conjugative	WP_001293131.1	80	153
NC_013503.1	conjugative	WP_001293131.1	80	153
NZ_CP024261.1	conjugative	WP_001293131.1	80	153
NZ_MF428416.1	conjugative	WP_001293131.1	80	153
NZ_CP073998.1	conjugative	WP_001293131.1	80	153
NZ_CP031110.1	conjugative	WP_001293131.1	80	153
NZ_CP077762.1	conjugative	WP_001293131.1	80	153
NZ_CP085980.1	conjugative	WP_001293131.1	80	153
NZ_CP029061.1	conjugative	WP_001293131.1	80	153
NZ_CP138422.1	conjugative	WP_001293131.1	80	153
NC_019013.1	conjugative	WP_001293131.1	80	153
NZ_CP146382.1	conjugative	WP_001293131.1	80	153
NZ_CP017222.1	conjugative	WP_001293131.1	80	153
NZ_CP085985.1	conjugative	WP_001293131.1	80	153
NZ_CP027138.1	conjugative	WP_001293131.1	80	153
NZ_CP047284.1	conjugative	WP_001293131.1	80	153
NC_010860.1	conjugative	WP_001293131.1	80	153
NC_010421.1	conjugative	WP_001293131.1	80	153
NZ_CP023476.1	conjugative	WP_001293131.1	80	153
NZ_CP104480.1	conjugative	WP_001293131.1	80	153
NZ_CP133434.1	conjugative	WP_001293131.1	80	153
NZ_CP133431.1	conjugative	WP_001293131.1	80	153
NZ_CP133428.1	conjugative	WP_001293131.1	80	153
NZ_OR237794.1	conjugative	WP_001293131.1	80	153
NZ_CP157155.1	conjugative	WP_001293132.1	82	148
NZ_CP103564.1	conjugative	WP_001293133.1
NZ_CP019016.1	conjugative	WP_001293133.1
NZ_MW390514.1	conjugative	WP_001293133.1
NZ_CP086547.1	conjugative	WP_001293133.1
NZ_CP086523.1	conjugative	WP_001293133.1
NZ_CP104633.1	conjugative	WP_001293133.1
NZ_CP126781.1	conjugative	WP_001293133.1
NZ_CP147037.1	conjugative	WP_001293133.1
NZ_CP110120.1	conjugative	WP_001293133.1
NZ_CP135505.1	conjugative	WP_001293133.1
NZ_OW967979.1	conjugative	WP_001293133.1
NZ_CP060983.1	conjugative	WP_001293133.1
NZ_CP023905.1	conjugative	WP_001293133.1
NZ_AP025680.1	conjugative	WP_001293133.1
NZ_OR345923.1	conjugative	WP_001293133.1
NZ_OP242313.1	conjugative	WP_001293133.1
NZ_KT754165.1	conjugative	WP_001293133.1
NZ_CP082834.1	conjugative	WP_001293133.1
NZ_KY865319.1	conjugative	WP_001293133.1
NZ_KM212169.1	conjugative	WP_001293133.1
NZ_CP069135.1	conjugative	WP_001293133.1
NC_013718.1	conjugative	WP_001293133.1
NZ_CP069136.1	conjugative	WP_001293133.1
NZ_CP016008.1	conjugative	WP_001293133.1
NZ_CP145144.1	conjugative	WP_001293133.1
NZ_CP029976.1	conjugative	WP_001293133.1
NZ_CP035754.1	conjugative	WP_001293133.1
NZ_CP104125.1	conjugative	WP_001293133.1
NZ_MW390511.1	conjugative	WP_001293133.1
NZ_CP086529.1	conjugative	WP_001293133.1
NZ_CP086535.1	conjugative	WP_001293133.1
NZ_CP086476.1	conjugative	WP_001293133.1
NZ_CP086496.1	conjugative	WP_001293133.1
NZ_CP086506.1	conjugative	WP_001293133.1
NZ_CP086516.1	conjugative	WP_001293133.1
NZ_CP086486.1	conjugative	WP_001293133.1
NZ_KM580533.1	conjugative	WP_001293133.1
NZ_CP086541.1	conjugative	WP_001293133.1
NZ_CP103716.1	conjugative	WP_001293133.1
NZ_CP047015.1	conjugative	WP_001293133.1
NZ_CP047058.1	conjugative	WP_001293133.1
NZ_CP146676.1	conjugative	WP_001293133.1
NZ_CP155672.1	conjugative	WP_001293133.1
NZ_KM580532.1	conjugative	WP_001293133.1
NZ_OR095747.1	conjugative	WP_001293133.1
NZ_CP141795.1	conjugative	WP_001293134.1
NZ_CP133489.1	conjugative	WP_001293134.1
NZ_MF381176.1	conjugative	WP_001293134.1
NZ_MK940857.1	conjugative	WP_001293134.1
NZ_MK836307.1	conjugative	WP_001293134.1
NZ_CP020376.1	conjugative	WP_001293134.1
NZ_CP044406.1	conjugative	WP_001293134.1
NZ_KY582848.1	conjugative	WP_001293134.1
NZ_CP101861.1	conjugative	WP_001293134.1
NZ_OK642377.1	conjugative	WP_001293134.1
NZ_OQ557086.1	conjugative	WP_001293134.1
NZ_KX555451.1	conjugative	WP_001293134.1
NZ_CP146673.1	conjugative	WP_001293134.1
NZ_KX711708.1	conjugative	WP_001293134.1
NZ_MK875286.1	conjugative	WP_001293134.1
NZ_AP027767.1	conjugative	WP_001293134.1
NZ_KX711707.1	conjugative	WP_001293134.1
NZ_MT929280.1	conjugative	WP_001293134.1
NZ_MT929275.1	conjugative	WP_001293134.1
NZ_CP024919.1	conjugative	WP_001293134.1
NZ_CP024462.1	conjugative	WP_001293134.1
NZ_CP019072.1	conjugative	WP_001293134.1
NZ_LC511656.1	conjugative	WP_001293134.1
NZ_CP024132.1	conjugative	WP_001293134.1
NZ_KX570748.1	conjugative	WP_001293134.1
NZ_MK875285.1	conjugative	WP_001293134.1
NZ_MG557853.1	conjugative	WP_001293134.1
NZ_MK875282.1	conjugative	WP_001293134.1
NZ_MW390532.1	conjugative	WP_001293134.1
NZ_KY012276.1	conjugative	WP_001293134.1
NZ_MT667261.1	conjugative	WP_001293134.1
NZ_MK875281.1	conjugative	WP_001293134.1
NZ_MK875284.1	conjugative	WP_001293134.1
NZ_KY770023.1	conjugative	WP_001293134.1
NZ_OR724972.1	conjugative	WP_001293134.1
NZ_MH522422.1	conjugative	WP_001293134.1
NZ_MG557854.1	conjugative	WP_001293134.1
NZ_CP053735.1	conjugative	WP_001293134.1
NZ_KX129783.1	conjugative	WP_001293134.1
NZ_MW010024.1	conjugative	WP_001293134.1
NZ_MK940858.1	conjugative	WP_001293134.1
NZ_CP063489.1	conjugative	WP_001293134.1
NZ_MK477604.1	conjugative	WP_001293134.1
NZ_MN200943.1	conjugative	WP_001293134.1
NZ_CP021418.1	conjugative	WP_001293134.1
NZ_MN232194.1	conjugative	WP_001293134.1
NZ_OR828567.1	conjugative	WP_001293134.1
NZ_CP065064.1	conjugative	WP_001293134.1
NZ_KX711706.1	conjugative	WP_001293134.1
NZ_CP030795.1	conjugative	WP_001293134.1
NZ_CP072316.1	conjugative	WP_001293134.1
NZ_MT316509.1	conjugative	WP_001293134.1
NZ_MW999355.1	conjugative	WP_001293134.1
NZ_OM069355.1	conjugative	WP_001293134.1
NZ_AP027975.1	conjugative	WP_001293134.1
NZ_LC479085.1	conjugative	WP_001293134.1
NZ_LC477294.1	conjugative	WP_001293134.1
NZ_MK574665.1	conjugative	WP_001293134.1
NZ_CP134089.1	conjugative	WP_001293134.1
NZ_MH043624.1	conjugative	WP_001293134.1
NZ_MW390521.1	conjugative	WP_001293134.1
NZ_MG257881.1	conjugative	WP_001293134.1
NZ_KY463454.1	conjugative	WP_001293134.1
NZ_MG210937.1	conjugative	WP_001293134.1
NZ_MF774182.1	conjugative	WP_001293134.1
NZ_MF136779.1	conjugative	WP_001293134.1
NZ_KY463451.1	conjugative	WP_001293134.1
NZ_CP059291.1	conjugative	WP_001293134.1
NZ_CP126502.1	conjugative	WP_001293134.1
NZ_KX772777.1	conjugative	WP_001293134.1
NZ_CP104609.1	conjugative	WP_001293134.1
NZ_LC511660.1	conjugative	WP_001293134.1
NZ_MH061196.1	conjugative	WP_001293134.1
NZ_MF175184.1	conjugative	WP_001293134.1
NZ_MW010026.1	conjugative	WP_001293134.1
NZ_CP142684.1	conjugative	WP_001293134.1
NZ_OM038690.1	conjugative	WP_001293134.1
NZ_CP046418.1	conjugative	WP_001293134.1
NZ_MW191862.1	conjugative	WP_001293134.1
NZ_OM038691.1	conjugative	WP_001293134.1
NZ_CP027257.1	conjugative	WP_001293134.1
NZ_CP041105.1	conjugative	WP_001293134.1
NZ_CP060977.1	conjugative	WP_001293134.1
NZ_CP148882.1	conjugative	WP_001293134.1
NZ_MW655525.1	conjugative	WP_001293134.1
NZ_CP090574.1	conjugative	WP_001293134.1
NZ_CP033357.1	conjugative	WP_001293134.1
NZ_CP038181.1	conjugative	WP_001293134.1
NZ_CP079779.1	conjugative	WP_001293134.1
NZ_OR724981.1	conjugative	WP_001293134.1
NZ_OR724983.1	conjugative	WP_001293134.1
NZ_OQ557085.1	conjugative	WP_001293134.1
NZ_MK172815.1	conjugative	WP_001293134.1
NZ_MW836072.1	conjugative	WP_001293134.1
NZ_MF175191.1	conjugative	WP_001293134.1
NZ_CP064007.1	conjugative	WP_001293134.1
NZ_MZ666125.1	conjugative	WP_001293134.1
NZ_OK605084.1	conjugative	WP_001293134.1
NZ_CP138468.1	conjugative	WP_001293134.1
NZ_KX447768.1	conjugative	WP_001293134.1
NZ_MW557326.1	conjugative	WP_001293134.1
NZ_CP079775.1	conjugative	WP_001293134.1
NZ_CP133915.1	conjugative	WP_001293134.1
NZ_CP063335.1	conjugative	WP_001293134.1
NZ_CP098836.1	conjugative	WP_001293134.1
NZ_CP075733.1	conjugative	WP_001293134.1
NZ_MN648330.1	conjugative	WP_001293134.1
NZ_CP024041.1	conjugative	WP_001293134.1
NZ_MT499886.1	conjugative	WP_001293134.1
NC_019129.1	conjugative	WP_001293134.1
NZ_KU761327.1	conjugative	WP_001293134.1
NZ_CP089138.1	conjugative	WP_001293134.1
NZ_CP069650.1	conjugative	WP_001293134.1
NZ_KY075655.1	conjugative	WP_001293134.1
NZ_CP042970.1	conjugative	WP_001293134.1
NZ_CP019908.1	conjugative	WP_001293134.1
NZ_MF175185.1	conjugative	WP_001293134.1
NZ_MF175190.1	conjugative	WP_001293134.1
NZ_LC341397.1	conjugative	WP_001293134.1
NZ_KX084392.1	conjugative	WP_001293134.1
NZ_MW999354.1	conjugative	WP_001293134.1
NZ_MW999353.1	conjugative	WP_001293134.1
NZ_MH938808.1	conjugative	WP_001293134.1
NZ_MT929282.1	conjugative	WP_001293134.1
NZ_CP069695.1	conjugative	WP_001293134.1
NZ_CP024149.1	conjugative	WP_001293134.1
NZ_MF978387.1	conjugative	WP_001293134.1
NZ_MG825367.1	conjugative	WP_001293134.1
NZ_AP027777.1	conjugative	WP_001293134.1
NZ_OR724980.1	conjugative	WP_001293134.1
NZ_CP037906.1	conjugative	WP_001293134.1
NZ_KY075652.1	conjugative	WP_001293134.1
NZ_MK875283.1	conjugative	WP_001293134.1
NZ_MF449287.1	conjugative	WP_001293134.1
NZ_CP028167.1	conjugative	WP_001293134.1
NZ_KY770024.1	conjugative	WP_001293134.1
NZ_LC227558.1	conjugative	WP_001293134.1
NZ_MT929279.1	conjugative	WP_001293134.1
NZ_CP021419.1	conjugative	WP_001293134.1
NZ_KY075660.1	conjugative	WP_001293134.1
NZ_CP069680.1	conjugative	WP_001293134.1
NZ_LT838201.1	conjugative	WP_001293134.1
NZ_MF381175.1	conjugative	WP_001293134.1
NZ_CP069685.1	conjugative	WP_001293134.1
NZ_MT929277.1	conjugative	WP_001293134.1
NZ_KY964067.1	conjugative	WP_001293134.1
NZ_KY689634.1	conjugative	WP_001293134.1
NZ_CP069661.1	conjugative	WP_001293134.1
NZ_CP069669.1	conjugative	WP_001293134.1
NZ_OR753270.1	conjugative	WP_001293134.1
NZ_CP034833.1	conjugative	WP_001293134.1
NZ_OP428976.1	conjugative	WP_001293134.1
NZ_OP428973.1	conjugative	WP_001293134.1
NZ_CP136002.1	conjugative	WP_001293134.1
NZ_OR724982.1	conjugative	WP_001293134.1
NZ_KX236309.1	conjugative	WP_001293134.1
NZ_OP428978.1	conjugative	WP_001293134.1
NZ_CP135280.1	conjugative	WP_001293134.1
NZ_OP428975.1	conjugative	WP_001293134.1
NZ_OP428974.1	conjugative	WP_001293134.1
NZ_OK642378.1	conjugative	WP_001293134.1
NZ_KY565556.1	conjugative	WP_001293134.1
NZ_OR753269.1	conjugative	WP_001293134.1
NZ_KX894453.1	conjugative	WP_001293134.1
NZ_CP135249.1	conjugative	WP_001293134.1
NZ_OM735813.1	conjugative	WP_001293134.1
NZ_OM735815.1	conjugative	WP_001293134.1
NZ_OM735817.1	conjugative	WP_001293134.1
NZ_CP139894.1	conjugative	WP_001293134.1
NZ_OM735814.1	conjugative	WP_001293134.1
NZ_OM735816.1	conjugative	WP_001293134.1
NZ_OM735812.1	conjugative	WP_001293134.1
NZ_MF175186.1	conjugative	WP_001293134.1
NZ_CP032076.1	conjugative	WP_001293134.1
NZ_KX254343.1	conjugative	WP_001293134.1
NZ_MT929276.1	conjugative	WP_001293134.1
NZ_KY120364.1	conjugative	WP_001293134.1
NZ_MW264507.1	conjugative	WP_001293134.1
NZ_AP027959.1	conjugative	WP_001293134.1
NZ_CP060967.1	conjugative	WP_001293134.1
NZ_AP027982.1	conjugative	WP_001293134.1
NZ_CP077663.1	conjugative	WP_001293134.1
NZ_MW264508.1	conjugative	WP_001293134.1
NZ_OK642379.1	conjugative	WP_001293134.1
NZ_MW264509.1	conjugative	WP_001293134.1
NZ_KY075653.1	conjugative	WP_001293134.1
NZ_AP027962.1	conjugative	WP_001293134.1
NZ_CP053212.1	conjugative	WP_001293134.1
NZ_AP027955.1	conjugative	WP_001293134.1
NZ_CP125358.1	conjugative	WP_001293134.1
NZ_CP124870.1	conjugative	WP_001293134.1
NZ_AP027817.1	conjugative	WP_001293134.1
NZ_AP027858.1	conjugative	WP_001293134.1
NZ_CP064013.1	conjugative	WP_001293134.1
NZ_CP110172.1	conjugative	WP_001293134.1
NZ_CP139890.1	conjugative	WP_001293134.1
NZ_MF774188.1	conjugative	WP_001293134.1
NZ_MF774184.1	conjugative	WP_001293134.1
NZ_MH143576.1	conjugative	WP_001293134.1
NZ_MH522417.1	conjugative	WP_001293134.1
NZ_CP033349.2	conjugative	WP_001293134.1
NZ_CP048826.1	conjugative	WP_001293134.1
NZ_CP069716.1	conjugative	WP_001293134.1
NZ_MH715959.1	conjugative	WP_001293134.1
NZ_MK477615.1	conjugative	WP_001293134.1
NZ_LC479086.1	conjugative	WP_001293134.1
NZ_MK477610.1	conjugative	WP_001293134.1
NZ_LC477138.1	conjugative	WP_001293134.1
NZ_LC511661.1	conjugative	WP_001293134.1
NZ_OL504740.1	conjugative	WP_001293134.1
NZ_MW010027.1	conjugative	WP_001293134.1
NZ_CP046719.1	conjugative	WP_001293134.1
NZ_MW010025.1	conjugative	WP_001293134.1
NZ_CP045460.1	conjugative	WP_001293134.1
NZ_CP047664.1	conjugative	WP_001293134.1
NZ_MW999356.1	conjugative	WP_001293134.1
NZ_AP023229.1	conjugative	WP_001293134.1
NZ_CP101370.1	conjugative	WP_001293134.1
NZ_CP091567.1	conjugative	WP_001293134.1
NZ_CP101374.1	conjugative	WP_001293134.1
NZ_AP018411.1	conjugative	WP_001293134.1
NZ_CP061279.1	conjugative	WP_001293134.1
NZ_MG747473.1	conjugative	WP_001293134.1
NZ_MT929278.1	conjugative	WP_001293134.1
NZ_CP117674.1	conjugative	WP_001293134.1
NZ_KU743383.1	conjugative	WP_001293134.1
NZ_CP080094.1	conjugative	WP_001293134.1
NZ_MW999352.1	conjugative	WP_001293134.1
NZ_CP028174.1	conjugative	WP_001293134.1
NZ_CP060524.1	conjugative	WP_001293134.1
NZ_CP064009.1	conjugative	WP_001293134.1
NZ_LC479452.1	conjugative	WP_001293134.1
NZ_CP064014.1	conjugative	WP_001293134.1
NZ_CP064023.1	conjugative	WP_001293134.1
NZ_CP064021.1	conjugative	WP_001293134.1
NZ_MG557852.1	conjugative	WP_001293134.1
NZ_MG210939.1	conjugative	WP_001293134.1
NZ_CP132668.1	conjugative	WP_001293134.1
NZ_CP049122.1	conjugative	WP_001293134.1
NZ_OP428977.1	conjugative	WP_001293134.1
NZ_MT929281.1	conjugative	WP_001293134.1
NZ_OR724988.1	conjugative	WP_001293134.1
NZ_KX555452.1	conjugative	WP_001293134.1
NZ_CP016550.1	conjugative	WP_001293134.1
NZ_CP122873.1	conjugative	WP_001293134.1
NZ_CP122877.1	conjugative	WP_001293134.1
NZ_KY120363.1	conjugative	WP_001293134.1
NZ_KY471146.1	conjugative	WP_001293134.1
NZ_MW390518.1	conjugative	WP_001293134.1
NZ_MW390525.1	conjugative	WP_001293134.1
NZ_CP032389.1	conjugative	WP_001293135.1	83	144
NC_010657.1	conjugative	WP_001293137.1
NZ_CP103531.1	conjugative	WP_001293138.1	82	148
NZ_CP097718.1	conjugative	WP_001293140.1
NZ_OP378632.1	conjugative	WP_001293140.1
NZ_CP048363.1	conjugative	WP_001293140.1
NZ_MZ848136.1	conjugative	WP_001293140.1
NZ_CP124389.1	conjugative	WP_001293140.1
NZ_CP097372.1	conjugative	WP_001293140.1
NZ_AP027514.1	conjugative	WP_001293141.1
NZ_CP119125.1	conjugative	WP_001293141.1
NZ_CP107012.1	conjugative	WP_001293141.1
NZ_CP026942.1	conjugative	WP_001293141.1
NZ_KY652381.1	conjugative	WP_001293141.1
NZ_CP044138.1	conjugative	WP_001293141.1
NZ_OQ401026.1	conjugative	WP_001293141.1
NZ_CP117726.1	conjugative	WP_001293141.1
NC_022105.1	conjugative	WP_001293141.1
NZ_CP045764.1	conjugative	WP_001293141.1
NC_021841.1	conjugative	WP_001293141.1
NZ_OY757100.1	conjugative	WP_001293141.1
NZ_OY754352.1	conjugative	WP_001293141.1
NZ_OY839929.1	conjugative	WP_001293141.1
NZ_CP080313.1	conjugative	WP_001293141.1
NZ_CP031616.1	conjugative	WP_001293141.1
NZ_CP082060.1	conjugative	WP_001293141.1
NZ_CP023373.1	conjugative	WP_001293141.1
NZ_CP040725.1	conjugative	WP_001293141.1
NZ_CP059127.1	conjugative	WP_001293141.1
NZ_CP029728.1	conjugative	WP_001293141.1
NZ_OX030705.1	conjugative	WP_001293141.1
NZ_CP011290.1	conjugative	WP_001293141.1
NZ_CP011293.1	conjugative	WP_001293141.1
NZ_CP048333.1	conjugative	WP_001293141.1
NZ_CP010880.1	conjugative	WP_001293141.1
NZ_CP040594.1	conjugative	WP_001293141.1
NZ_CP080307.1	conjugative	WP_001293141.1
NC_019130.1	conjugative	WP_001293141.1
NC_019128.1	conjugative	WP_001293141.1
NZ_CP134383.1	conjugative	WP_001293141.1
NZ_CP021735.1	conjugative	WP_001293141.1
NZ_CP139800.1	conjugative	WP_001293141.1
NZ_LS992170.1	conjugative	WP_001293141.1
NZ_LT985276.1	conjugative	WP_001293141.1
NZ_CP025853.1	conjugative	WP_001293142.1
NZ_CP023846.1	conjugative	WP_001293142.1
NZ_CP023836.1	conjugative	WP_001293142.1
NZ_CP093485.1	conjugative	WP_001293142.1
NZ_CP107287.1	conjugative	WP_001293142.1
NZ_CP024861.1	conjugative	WP_001293142.1
NZ_CP069981.1	conjugative	WP_001293142.1
NZ_CP023829.1	conjugative	WP_001293142.1
NC_021079.1	conjugative	WP_001293142.1
NZ_CP023380.1	conjugative	WP_001293142.1
NZ_CP062215.1	conjugative	WP_001293142.1
NZ_CP110861.1	conjugative	WP_001293142.1
NZ_OZ040269.1	conjugative	WP_001293143.1
NZ_CP030157.1	conjugative	WP_001293143.1
NZ_LR890303.1	conjugative	WP_001293143.1
NZ_CP150999.1	conjugative	WP_001293143.1
NZ_AP026791.1	conjugative	WP_001293143.1
NZ_AP026797.1	conjugative	WP_001293143.1
NZ_CP155526.1	conjugative	WP_001293143.1
NZ_CP142410.1	conjugative	WP_001293143.1
NZ_KX470734.1	conjugative	WP_001293458.1	87	151
NZ_CP149944.1	conjugative	WP_001293458.1	87	151
NZ_CP110960.1	conjugative	WP_001293458.1	87	151
NZ_CP123049.1	conjugative	WP_001293458.1	87	151
NZ_CP033057.1	conjugative	WP_001293458.1	87	151
NZ_CP091052.1	conjugative	WP_001293458.1	87	151
NZ_CP088226.1	conjugative	WP_001293458.1	87	151
NZ_CP080473.1	conjugative	WP_001293458.1	87	151
NZ_KP765744.1	conjugative	WP_001293458.1	87	151
NZ_MK450346.1	conjugative	WP_001293458.1	87	151
NZ_CP103366.1	conjugative	WP_001293458.1	87	151
NZ_CP138836.1	conjugative	WP_001293458.1	87	151
NZ_CP036195.1	conjugative	WP_001293458.1	87	151
NZ_MG833404.1	conjugative	WP_001293458.1	87	151
NZ_CP020090.1	conjugative	WP_001293458.1	87	151
NZ_MG833403.1	conjugative	WP_001293458.1	87	151
NZ_MG833402.1	conjugative	WP_001293458.1	87	151
NZ_MG252892.1	conjugative	WP_001293458.1	87	151
NZ_MG833405.1	conjugative	WP_001293458.1	87	151
NZ_CP058664.1	conjugative	WP_001293458.1	87	151
NZ_ON209150.1	conjugative	WP_001293458.1	87	151
NZ_ON209142.1	conjugative	WP_001293458.1	87	151
NZ_MH349095.1	conjugative	WP_001293458.1	87	151
NZ_CP091980.1	conjugative	WP_001293458.1	87	151
NZ_MK450349.1	conjugative	WP_001293458.1	87	151
NZ_OQ338158.1	conjugative	WP_001293458.1	87	151
NZ_CP034591.1	conjugative	WP_001293458.1	87	151
NZ_OR233056.1	conjugative	WP_001293458.1	87	151
NZ_OR233057.1	conjugative	WP_001293458.1	87	151
NZ_OQ230790.1	conjugative	WP_001293458.1	87	151
NZ_CP155693.1	conjugative	WP_001293458.1	87	151
NZ_MH328008.1	conjugative	WP_001293458.1	87	151
NZ_KX618696.1	conjugative	WP_001293458.1	87	151
NZ_CP060982.1	conjugative	WP_001293458.1	87	151
NZ_MH061381.1	conjugative	WP_001293458.1	87	151
NZ_CP059715.1	conjugative	WP_001293458.1	87	151
NZ_CP110357.1	conjugative	WP_001293458.1	87	151
NZ_CP101277.1	conjugative	WP_001293458.1	87	151
NZ_CP097106.1	conjugative	WP_001293458.1	87	151
NZ_MW415441.1	conjugative	WP_001293458.1	87	151
NZ_CP095685.1	conjugative	WP_001293458.1	87	151
NZ_CP147088.1	conjugative	WP_001293458.1	87	151
NZ_CP068868.1	conjugative	WP_001293458.1	87	151
NZ_MN276082.1	conjugative	WP_001293458.1	87	151
NZ_CP060990.1	conjugative	WP_001293458.1	87	151
NZ_CP093461.1	conjugative	WP_001293458.1	87	151
NZ_KX960109.1	conjugative	WP_001293458.1	87	151
NZ_CP049352.1	conjugative	WP_001293458.1	87	151
NZ_KX674681.1	conjugative	WP_001293458.1	87	151
NZ_CP109695.1	conjugative	WP_001293458.1	87	151
NZ_CP095573.1	conjugative	WP_001293458.1	87	151
NZ_CP095589.1	conjugative	WP_001293458.1	87	151
NZ_CP095590.1	conjugative	WP_001293458.1	87	151
NZ_ON209146.1	conjugative	WP_001293458.1	87	151
NZ_MT901553.1	conjugative	WP_001293458.1	87	151
NZ_MT074091.1	conjugative	WP_001293458.1	87	151
NZ_MN073498.1	conjugative	WP_001293458.1	87	151
NZ_MZ836797.1	conjugative	WP_001293458.1	87	151
NZ_CP024833.1	conjugative	WP_001293458.1	87	151
NZ_CP098373.1	conjugative	WP_001293458.1	87	151
NZ_CP091474.2	conjugative	WP_001293458.1	87	151
NZ_ON209123.1	conjugative	WP_001293458.1	87	151
NZ_MH917282.1	conjugative	WP_001293458.1	87	151
NZ_CP155123.1	conjugative	WP_001293458.1	87	151
NZ_CP137176.1	conjugative	WP_001293458.1	87	151
NZ_CP133344.1	conjugative	WP_001293458.1	87	151
NZ_MH234499.1	conjugative	WP_001293458.1	87	151
NZ_CP137186.1	conjugative	WP_001293458.1	87	151
NZ_MN200942.1	conjugative	WP_001293458.1	87	151
NZ_CP084105.1	conjugative	WP_001293458.1	87	151
NZ_CP154591.1	conjugative	WP_001293458.1	87	151
NZ_MK372380.1	conjugative	WP_001293458.1	87	151
NZ_CP018429.1	conjugative	WP_001293458.1	87	151
NZ_CP018435.1	conjugative	WP_001293458.1	87	151
NZ_CP018423.1	conjugative	WP_001293458.1	87	151
NZ_AP018142.1	conjugative	WP_001293458.1	87	151
NZ_MH909342.1	conjugative	WP_001293458.1	87	151
NZ_MH917283.1	conjugative	WP_001293458.1	87	151
NZ_MH909346.1	conjugative	WP_001293458.1	87	151
NZ_MH909333.1	conjugative	WP_001293458.1	87	151
NZ_ON209124.1	conjugative	WP_001293458.1	87	151
NZ_ON209133.1	conjugative	WP_001293458.1	87	151
NZ_CP053694.1	conjugative	WP_001293458.1	87	151
NZ_CP086225.1	conjugative	WP_001293458.1	87	151
NZ_CP116218.1	conjugative	WP_001293458.1	87	151
NZ_CP033399.1	conjugative	WP_001293458.1	87	151
NZ_MK372387.1	conjugative	WP_001293458.1	87	151
NZ_MK372381.1	conjugative	WP_001293458.1	87	151
NZ_CP034133.1	conjugative	WP_001293458.1	87	151
NC_022740.1	conjugative	WP_001293458.1	87	151
NZ_CP123264.1	conjugative	WP_001293458.1	87	151
NZ_MW415440.1	conjugative	WP_001293458.1	87	151
NZ_KX023261.1	conjugative	WP_001293458.1	87	151
NC_019162.1	conjugative	WP_001293458.1	87	151
NZ_CP100528.1	conjugative	WP_001293458.1	87	151
NZ_CP100481.1	conjugative	WP_001293458.1	87	151
NZ_OR233061.1	conjugative	WP_001293458.1	87	151
NZ_CP054409.1	conjugative	WP_001293458.1	87	151
NZ_CP070442.1	conjugative	WP_001293458.1	87	151
NZ_CP086335.1	conjugative	WP_001293458.1	87	151
NZ_CP086337.1	conjugative	WP_001293458.1	87	151
NZ_CP086289.1	conjugative	WP_001293458.1	87	151
NZ_MZ270636.1	conjugative	WP_001293458.1	87	151
NZ_CP082124.1	conjugative	WP_001293458.1	87	151
NZ_MW296100.1	conjugative	WP_001293458.1	87	151
NZ_CP047006.1	conjugative	WP_001293458.1	87	151
NZ_CP072470.1	conjugative	WP_001293458.1	87	151
NZ_CP021759.1	conjugative	WP_001293458.1	87	151
NZ_CP021692.1	conjugative	WP_001293458.1	87	151
NZ_CP021534.1	conjugative	WP_001293458.1	87	151
NZ_CP012990.1	conjugative	WP_001293458.1	87	151
NZ_CP014006.1	conjugative	WP_001293458.1	87	151
NZ_CP139395.1	conjugative	WP_001293458.1	87	151
NZ_CP043333.1	conjugative	WP_001293458.1	87	151
NZ_CP151758.1	conjugative	WP_001293458.1	87	151
NZ_MH234505.1	conjugative	WP_001293458.1	87	151
NZ_CP039811.1	conjugative	WP_001293458.1	87	151
NZ_CP156940.1	conjugative	WP_001293458.1	87	151
NC_025130.1	conjugative	WP_001293458.1	87	151
NZ_CP043586.1	conjugative	WP_001293458.1	87	151
NZ_MZ156801.1	conjugative	WP_001293458.1	87	151
NZ_OR095749.1	conjugative	WP_001293458.1	87	151
NZ_CP027057.1	conjugative	WP_001293458.1	87	151
NZ_CP146659.1	conjugative	WP_001293458.1	87	151
NZ_KT362706.1	conjugative	WP_001293458.1	87	151
NZ_CP110945.1	conjugative	WP_001293458.1	87	151
NZ_OP378666.1	conjugative	WP_001293458.1	87	151
NZ_CP110955.1	conjugative	WP_001293458.1	87	151
NZ_CP110965.1	conjugative	WP_001293458.1	87	151
NZ_CP024828.1	conjugative	WP_001293458.1	87	151
NZ_MT759838.1	conjugative	WP_001293458.1	87	151
NZ_CP101550.1	conjugative	WP_001293458.1	87	151
NZ_CP103970.1	conjugative	WP_001293458.1	87	151
NC_019384.1	conjugative	WP_001293458.1	87	151
NZ_KY659387.1	conjugative	WP_001293458.1	87	151
NZ_CP065346.1	conjugative	WP_001293458.1	87	151
NZ_MK848866.1	conjugative	WP_001293458.1	87	151
NZ_KY659388.1	conjugative	WP_001293458.1	87	151
NZ_MH234504.1	conjugative	WP_001293458.1	87	151
NZ_MH234497.1	conjugative	WP_001293458.1	87	151
NZ_MH234508.1	conjugative	WP_001293458.1	87	151
NZ_MH234501.1	conjugative	WP_001293458.1	87	151
NZ_MH234507.1	conjugative	WP_001293458.1	87	151
NZ_MH234500.1	conjugative	WP_001293458.1	87	151
NZ_MH234498.1	conjugative	WP_001293458.1	87	151
NZ_MH234506.1	conjugative	WP_001293458.1	87	151
NZ_MT663954.1	conjugative	WP_001293458.1	87	151
NZ_MF547507.1	conjugative	WP_001293458.1	87	151
NZ_MF547508.1	conjugative	WP_001293458.1	87	151
NZ_MF547509.1	conjugative	WP_001293458.1	87	151
NZ_AP024206.1	conjugative	WP_001293458.1	87	151
NZ_MF547510.1	conjugative	WP_001293458.1	87	151
NZ_AP018146.1	conjugative	WP_001293458.1	87	151
NZ_MH234503.1	conjugative	WP_001293458.1	87	151
NZ_KU934011.1	conjugative	WP_001293458.1	87	151
NZ_CP085862.1	conjugative	WP_001293458.1	87	151
NZ_CP071391.1	conjugative	WP_001293458.1	87	151
NZ_MT028409.1	conjugative	WP_001293458.1	87	151
NZ_CP011987.1	conjugative	WP_001293458.1	87	151
NZ_CP083703.1	conjugative	WP_001293458.1	87	151
NZ_MK372382.1	conjugative	WP_001293458.1	87	151
NZ_MH286946.1	conjugative	WP_001293458.1	87	151
NZ_CP029386.1	conjugative	WP_001293458.1	87	151
NZ_CP060952.1	conjugative	WP_001293458.1	87	151
NZ_MK372383.1	conjugative	WP_001293458.1	87	151
NZ_CP093286.1	conjugative	WP_001293458.1	87	151
NZ_CP031138.1	conjugative	WP_001293458.1	87	151
NZ_MF679143.1	conjugative	WP_001293458.1	87	151
NZ_CP059006.1	conjugative	WP_001293458.1	87	151
NZ_CP050157.1	conjugative	WP_001293458.1	87	151
NZ_CP135478.1	conjugative	WP_001293458.1	87	151
NZ_MK088485.1	conjugative	WP_001293458.1	87	151
NZ_CP046274.1	conjugative	WP_001293458.1	87	151
NZ_CP053646.1	conjugative	WP_001293458.1	87	151
NZ_CP048028.1	conjugative	WP_001293458.1	87	151
NZ_CP092769.1	conjugative	WP_001293458.1	87	151
NZ_CP104795.1	conjugative	WP_001293458.1	87	151
NZ_KX470735.1	conjugative	WP_001293458.1	87	151
NZ_CP070422.1	conjugative	WP_001293458.1	87	151
NZ_CP092904.1	conjugative	WP_001293458.1	87	151
NZ_MT621566.1	conjugative	WP_001293458.1	87	151
NZ_CP095675.1	conjugative	WP_001293458.1	87	151
NZ_MT621567.1	conjugative	WP_001293458.1	87	151
NZ_MH286950.1	conjugative	WP_001293458.1	87	151
NZ_CP110950.1	conjugative	WP_001293458.1	87	151
NZ_CP043582.1	conjugative	WP_001293458.1	87	151
NZ_CP114575.1	conjugative	WP_001293458.1	87	151
NZ_CP092757.1	conjugative	WP_001293458.1	87	151
NZ_CP110939.1	conjugative	WP_001293458.1	87	151
NZ_LR130550.1	conjugative	WP_001293458.1	87	151
NZ_CP042339.1	conjugative	WP_001293458.1	87	151
NZ_KY296103.1	conjugative	WP_001293458.1	87	151
NZ_KY978629.1	conjugative	WP_001293458.1	87	151
NZ_CP051221.1	conjugative	WP_001293458.1	87	151
NZ_CP087572.1	conjugative	WP_001293458.1	87	151
NZ_AP022249.1	conjugative	WP_001293458.1	87	151
NZ_CP020512.1	conjugative	WP_001293458.1	87	151
NZ_AP023202.1	conjugative	WP_001293458.1	87	151
NZ_OK623716.1	conjugative	WP_001293458.1	87	151
NZ_CP141672.1	conjugative	WP_001293458.1	87	151
NZ_CP022351.1	conjugative	WP_001293458.1	87	151
NZ_CP021738.1	conjugative	WP_001293458.1	87	151
NZ_OR233059.1	conjugative	WP_001293458.1	87	151
NZ_OR395175.1	conjugative	WP_001293458.1	87	151
NZ_OQ230784.1	conjugative	WP_001293458.1	87	151
NZ_CP104723.1	conjugative	WP_001293458.1	87	151
NZ_CP050158.1	conjugative	WP_001293458.1	87	151
NZ_MK262709.1	conjugative	WP_001293458.1	87	151
NZ_CP027051.1	conjugative	WP_001293458.1	87	151
NZ_MG252893.1	conjugative	WP_001293458.1	87	151
NZ_CP090129.1	conjugative	WP_001293458.1	87	151
NZ_CP020111.1	conjugative	WP_001293458.1	87	151
NZ_CP151761.1	conjugative	WP_001293458.1	87	151
NZ_CP099292.1	conjugative	WP_001293458.1	87	151
NZ_MT441556.1	conjugative	WP_001293458.1	87	151
NZ_MH234509.1	conjugative	WP_001293458.1	87	151
NZ_ON209125.1	conjugative	WP_001293458.1	87	151
NZ_CP074526.1	conjugative	WP_001293458.1	87	151
NZ_CP101780.1	conjugative	WP_001293458.1	87	151
NZ_MH909343.1	conjugative	WP_001293458.1	87	151
NZ_CP137857.1	conjugative	WP_001293458.1	87	151
NZ_CP101273.1	conjugative	WP_001293458.1	87	151
NZ_CP054412.1	conjugative	WP_001293458.1	87	151
NZ_MT621564.1	conjugative	WP_001293458.1	87	151
NZ_AP023227.1	conjugative	WP_001293458.1	87	151
NZ_KR059865.1	conjugative	WP_001293458.1	87	151
NZ_KX094555.1	conjugative	WP_001293458.1	87	151
NZ_CP149843.1	conjugative	WP_001293458.1	87	151
NZ_CP137171.1	conjugative	WP_001293458.1	87	151
NZ_CP034957.1	conjugative	WP_001293458.1	87	151
NZ_CP034965.1	conjugative	WP_001293458.1	87	151
NZ_KU314941.1	conjugative	WP_001293458.1	87	151
NZ_CP137167.1	conjugative	WP_001293458.1	87	151
NZ_CP049602.1	conjugative	WP_001293458.1	87	151
NZ_CP021682.1	conjugative	WP_001293458.1	87	151
NZ_MT129534.1	conjugative	WP_001293458.1	87	151
NZ_CP149133.1	conjugative	WP_001293458.1	87	151
NZ_MF072961.1	conjugative	WP_001293458.1	87	151
NZ_MH286949.1	conjugative	WP_001293458.1	87	151
NZ_CP139407.1	conjugative	WP_001293458.1	87	151
NZ_MK033579.1	conjugative	WP_001293458.1	87	151
NZ_MK033583.1	conjugative	WP_001293458.1	87	151
NZ_CP028536.2	conjugative	WP_001293458.1	87	151
NZ_CP135456.1	conjugative	WP_001293458.1	87	151
NZ_CP141747.1	conjugative	WP_001293458.1	87	151
NZ_ON209135.1	conjugative	WP_001293458.1	87	151
NZ_CP139934.1	conjugative	WP_001293458.1	87	151
NZ_CP050161.1	conjugative	WP_001293458.1	87	151
NZ_MK033581.1	conjugative	WP_001293458.1	87	151
NZ_KP776609.1	conjugative	WP_001293458.1	87	151
NZ_CP102905.1	conjugative	WP_001293458.1	87	151
NZ_CP102900.1	conjugative	WP_001293458.1	87	151
NZ_CP096179.1	conjugative	WP_001293458.1	87	151
NZ_CP073363.1	conjugative	WP_001293458.1	87	151
NZ_MK372391.1	conjugative	WP_001293458.1	87	151
NZ_KX214669.1	conjugative	WP_001293458.1	87	151
NZ_KX833071.1	conjugative	WP_001293458.1	87	151
NZ_CP074443.1	conjugative	WP_001293458.1	87	151
NZ_MW415443.1	conjugative	WP_001293458.1	87	151
NZ_AP019679.1	conjugative	WP_001293458.1	87	151
NZ_MW415444.1	conjugative	WP_001293458.1	87	151
NZ_LC218099.1	conjugative	WP_001293458.1	87	151
NZ_CP093504.1	conjugative	WP_001293458.1	87	151
NZ_CP150626.1	conjugative	WP_001293458.1	87	151
NZ_KY041843.1	conjugative	WP_001293458.1	87	151
NZ_MW415442.1	conjugative	WP_001293458.1	87	151
NZ_MT859329.1	conjugative	WP_001293458.1	87	151
NZ_MK757468.1	conjugative	WP_001293458.1	87	151
NZ_MW218142.1	conjugative	WP_001293458.1	87	151
NZ_MG545911.1	conjugative	WP_001293458.1	87	151
NZ_CP023188.1	conjugative	WP_001293458.1	87	151
NZ_CP151206.1	conjugative	WP_001293458.1	87	151
NZ_CP019073.1	conjugative	WP_001293458.1	87	151
NZ_CP137438.1	conjugative	WP_001293458.1	87	151
NZ_CP123242.1	conjugative	WP_001293458.1	87	151
NZ_CP093473.1	conjugative	WP_001293458.1	87	151
NZ_CP130677.1	conjugative	WP_001293458.1	87	151
NZ_MK773535.1	conjugative	WP_001293458.1	87	151
NZ_CP089987.1	conjugative	WP_001293458.1	87	151
NZ_MH917280.1	conjugative	WP_001293458.1	87	151
NZ_ON209145.1	conjugative	WP_001293458.1	87	151
NZ_MK256964.1	conjugative	WP_001293458.1	87	151
NZ_MH161191.1	conjugative	WP_001293458.1	87	151
NZ_MH347484.1	conjugative	WP_001293458.1	87	151
NZ_MH781720.1	conjugative	WP_001293458.1	87	151
NZ_MK372390.1	conjugative	WP_001293458.1	87	151
NZ_MK372389.1	conjugative	WP_001293458.1	87	151
NZ_MK033578.1	conjugative	WP_001293458.1	87	151
NZ_MH286947.1	conjugative	WP_001293458.1	87	151
NZ_MH500845.1	conjugative	WP_001293458.1	87	151
NZ_MK317995.1	conjugative	WP_001293458.1	87	151
NZ_MN064714.1	conjugative	WP_001293458.1	87	151
NZ_MK628734.1	conjugative	WP_001293458.1	87	151
NZ_MK618661.1	conjugative	WP_001293458.1	87	151
NZ_KX618698.1	conjugative	WP_001293458.1	87	151
NZ_ON209136.1	conjugative	WP_001293458.1	87	151
NZ_MK033584.1	conjugative	WP_001293458.1	87	151
NZ_KU167609.1	conjugative	WP_001293458.1	87	151
NZ_CP071396.1	conjugative	WP_001293458.1	87	151
NZ_CP036179.1	conjugative	WP_001293458.1	87	151
NZ_CP028718.1	conjugative	WP_001293458.1	87	151
NZ_CP070456.1	conjugative	WP_001293458.1	87	151
NZ_MN175389.1	conjugative	WP_001293458.1	87	151
NZ_MN276078.1	conjugative	WP_001293458.1	87	151
NZ_MN865121.1	conjugative	WP_001293458.1	87	151
NZ_MN017707.1	conjugative	WP_001293458.1	87	151
NZ_MN276079.1	conjugative	WP_001293458.1	87	151
NZ_MN276081.1	conjugative	WP_001293458.1	87	151
NZ_MN565271.1	conjugative	WP_001293458.1	87	151
NZ_MN701975.1	conjugative	WP_001293458.1	87	151
NZ_MN276080.1	conjugative	WP_001293458.1	87	151
NZ_MN701974.1	conjugative	WP_001293458.1	87	151
NZ_MN335922.1	conjugative	WP_001293458.1	87	151
NZ_MN092230.1	conjugative	WP_001293458.1	87	151
NZ_LC536680.1	conjugative	WP_001293458.1	87	151
NZ_CP102689.1	conjugative	WP_001293458.1	87	151
NZ_LC545851.1	conjugative	WP_001293458.1	87	151
NZ_ON209147.1	conjugative	WP_001293458.1	87	151
NZ_CP101837.1	conjugative	WP_001293458.1	87	151
NZ_MK986791.1	conjugative	WP_001293458.1	87	151
NZ_ON209148.1	conjugative	WP_001293458.1	87	151
NZ_ON209149.1	conjugative	WP_001293458.1	87	151
NZ_ON209144.1	conjugative	WP_001293458.1	87	151
NZ_CP029245.1	conjugative	WP_001293458.1	87	151
NZ_CP094514.1	conjugative	WP_001293458.1	87	151
NZ_OM791348.1	conjugative	WP_001293458.1	87	151
NZ_CP102892.1	conjugative	WP_001293458.1	87	151
NZ_CP110659.1	conjugative	WP_001293458.1	87	151
NZ_CP106910.1	conjugative	WP_001293458.1	87	151
NZ_CP103320.1	conjugative	WP_001293458.1	87	151
NZ_ON461804.1	conjugative	WP_001293458.1	87	151
NZ_CP102896.1	conjugative	WP_001293458.1	87	151
NZ_CP110663.1	conjugative	WP_001293458.1	87	151
NZ_CP102924.1	conjugative	WP_001293458.1	87	151
NZ_CP101261.1	conjugative	WP_001293458.1	87	151
NZ_CP102890.1	conjugative	WP_001293458.1	87	151
NZ_CP029735.1	conjugative	WP_001293458.1	87	151
NZ_AP018141.1	conjugative	WP_001293458.1	87	151
NZ_CP101238.1	conjugative	WP_001293458.1	87	151
NZ_MW269623.1	conjugative	WP_001293458.1	87	151
NZ_MH107030.1	conjugative	WP_001293458.1	87	151
NZ_CP101243.1	conjugative	WP_001293458.1	87	151
NZ_CP086343.1	conjugative	WP_001293458.1	87	151
NZ_OW967968.1	conjugative	WP_001293458.1	87	151
NZ_CP095617.1	conjugative	WP_001293458.1	87	151
NZ_CP095640.1	conjugative	WP_001293458.1	87	151
NZ_CP095587.1	conjugative	WP_001293458.1	87	151
NZ_CP095642.1	conjugative	WP_001293458.1	87	151
NZ_MT621563.1	conjugative	WP_001293458.1	87	151
NZ_MW191858.1	conjugative	WP_001293458.1	87	151
NZ_MT621562.1	conjugative	WP_001293458.1	87	151
NZ_CP095568.1	conjugative	WP_001293458.1	87	151
NZ_CP095678.1	conjugative	WP_001293458.1	87	151
NZ_CP036312.1	conjugative	WP_001293458.1	87	151
NZ_CP025041.1	conjugative	WP_001293458.1	87	151
NZ_CP035125.1	conjugative	WP_001293458.1	87	151
NZ_ON209126.1	conjugative	WP_001293458.1	87	151
NZ_CP038280.1	conjugative	WP_001293458.1	87	151
NZ_CP034744.1	conjugative	WP_001293458.1	87	151
NZ_MF547511.1	conjugative	WP_001293458.1	87	151
NZ_MH234502.1	conjugative	WP_001293458.1	87	151
NZ_CP032889.1	conjugative	WP_001293458.1	87	151
NZ_CP026577.2	conjugative	WP_001293458.1	87	151
NZ_KY499797.1	conjugative	WP_001293458.1	87	151
NZ_KY499796.1	conjugative	WP_001293458.1	87	151
NZ_ON209134.1	conjugative	WP_001293458.1	87	151
NZ_ON209132.1	conjugative	WP_001293458.1	87	151
NZ_CP025948.1	conjugative	WP_001293458.1	87	151
NZ_CP028577.1	conjugative	WP_001293458.1	87	151
NZ_MK372386.1	conjugative	WP_001293458.1	87	151
NZ_MK372385.1	conjugative	WP_001293458.1	87	151
NZ_CP024825.1	conjugative	WP_001293458.1	87	151
NZ_KT824791.1	conjugative	WP_001293458.1	87	151
NZ_MH094148.1	conjugative	WP_001293458.1	87	151
NZ_KX618704.1	conjugative	WP_001293458.1	87	151
NZ_CP024818.1	conjugative	WP_001293458.1	87	151
NZ_MH143074.1	conjugative	WP_001293458.1	87	151
NZ_KM400601.1	conjugative	WP_001293458.1	87	151
NZ_CP088232.1	conjugative	WP_001293458.1	87	151
NZ_CP030299.1	conjugative	WP_001293458.1	87	151
NC_023914.1	conjugative	WP_001293458.1	87	151
NZ_CP138483.1	conjugative	WP_001293458.1	87	151
NZ_CP139381.1	conjugative	WP_001293458.1	87	151
NZ_MH341575.1	conjugative	WP_001293458.1	87	151
NZ_KX618700.1	conjugative	WP_001293458.1	87	151
NZ_KX618702.1	conjugative	WP_001293458.1	87	151
NZ_KX618703.1	conjugative	WP_001293458.1	87	151
NZ_CP028786.2	conjugative	WP_001293458.1	87	151
NZ_MH909347.1	conjugative	WP_001293458.1	87	151
NZ_CP037965.1	conjugative	WP_001293458.1	87	151
NZ_CP100543.1	conjugative	WP_001293458.1	87	151
NZ_CP100513.1	conjugative	WP_001293458.1	87	151
NZ_MK372388.1	conjugative	WP_001293458.1	87	151
NZ_OQ230785.1	conjugative	WP_001293458.1	87	151
NZ_CP095627.1	conjugative	WP_001293458.1	87	151
NZ_CP147133.1	conjugative	WP_001293458.1	87	151
NZ_CP092451.1	conjugative	WP_001293458.1	87	151
NZ_CP090308.1	conjugative	WP_001293458.1	87	151
NZ_CP122465.1	conjugative	WP_001293458.1	87	151
NZ_CP122474.1	conjugative	WP_001293458.1	87	151
NZ_MF344560.1	conjugative	WP_001293458.1	87	151
NZ_CP133353.1	conjugative	WP_001293458.1	87	151
NZ_KX348144.1	conjugative	WP_001293458.1	87	151
NZ_CP127852.1	conjugative	WP_001293458.1	87	151
NZ_MK412914.1	conjugative	WP_001293458.1	87	151
NZ_ON209140.1	conjugative	WP_001293458.1	87	151
NZ_KY435936.1	conjugative	WP_001293458.1	87	151
NZ_CP074195.1	conjugative	WP_001293458.1	87	151
NZ_CP149970.1	conjugative	WP_001293458.1	87	151
NZ_AP023194.1	conjugative	WP_001293458.1	87	151
NZ_OR233060.1	conjugative	WP_001293458.1	87	151
NZ_OR233054.1	conjugative	WP_001293458.1	87	151
NZ_CP060941.1	conjugative	WP_001293458.1	87	151
NZ_CP043591.1	conjugative	WP_001293458.1	87	151
NZ_CP092975.1	conjugative	WP_001293458.1	87	151
NZ_CP076461.1	conjugative	WP_001293458.1	87	151
NZ_CP064660.1	conjugative	WP_001293458.1	87	151
NZ_OQ230788.1	conjugative	WP_001293458.1	87	151
NZ_CP090451.1	conjugative	WP_001293458.1	87	151
NZ_MK308632.1	conjugative	WP_001293458.1	87	151
NZ_CP152423.1	conjugative	WP_001293458.1	87	151
NZ_MN937240.1	conjugative	WP_001293458.1	87	151
NZ_CP139409.1	conjugative	WP_001293458.1	87	151
NZ_ON209137.1	conjugative	WP_001293458.1	87	151
NZ_KY913899.1	conjugative	WP_001293458.1	87	151
NZ_CP137124.1	conjugative	WP_001293458.1	87	151
NZ_CP117736.1	conjugative	WP_001293458.1	87	151
NZ_CP151174.1	conjugative	WP_001293458.1	87	151
NZ_CP100517.1	conjugative	WP_001293458.1	87	151
NZ_OL964514.1	conjugative	WP_001293458.1	87	151
NZ_CP100495.1	conjugative	WP_001293458.1	87	151
NZ_MK088486.1	conjugative	WP_001293458.1	87	151
NZ_CP101868.1	conjugative	WP_001293458.1	87	151
NZ_CP123590.1	conjugative	WP_001293458.1	87	151
NZ_CP124869.1	conjugative	WP_001293458.1	87	151
NZ_CP041947.1	conjugative	WP_001293458.1	87	151
NZ_OQ230782.1	conjugative	WP_001293458.1	87	151
NZ_ON209129.1	conjugative	WP_001293458.1	87	151
NZ_ON209131.1	conjugative	WP_001293458.1	87	151
NZ_ON209127.1	conjugative	WP_001293458.1	87	151
NZ_ON209128.1	conjugative	WP_001293458.1	87	151
NZ_ON209130.1	conjugative	WP_001293458.1	87	151
NZ_KY930325.1	conjugative	WP_001293458.1	87	151
NZ_CP061110.1	conjugative	WP_001293458.1	87	151
NZ_KP987216.1	conjugative	WP_001293458.1	87	151
NZ_ON023484.1	conjugative	WP_001293458.1	87	151
NZ_ON209139.1	conjugative	WP_001293458.1	87	151
NZ_CP018951.1	conjugative	WP_001293458.1	87	151
NZ_CP011983.1	conjugative	WP_001293458.1	87	151
NZ_MN178638.1	conjugative	WP_001293458.1	87	151
NZ_CP124815.1	conjugative	WP_001293458.1	87	151
NZ_CP132657.1	conjugative	WP_001293458.1	87	151
NZ_MF415608.1	conjugative	WP_001293458.1	87	151
NZ_MH105052.1	conjugative	WP_001293458.1	87	151
NZ_CP060949.1	conjugative	WP_001293458.1	87	151
NZ_CP147630.1	conjugative	WP_001293458.1	87	151
NZ_CP137129.1	conjugative	WP_001293458.1	87	151
NZ_CP055250.1	conjugative	WP_001293458.1	87	151
NZ_CP036205.1	conjugative	WP_001293458.1	87	151
NZ_MW077917.1	conjugative	WP_001293458.1	87	151
NZ_MK450347.1	conjugative	WP_001293458.1	87	151
NZ_CP012995.1	conjugative	WP_001293458.1	87	151
NZ_MK450348.1	conjugative	WP_001293458.1	87	151
NZ_CP012563.1	conjugative	WP_001293458.1	87	151
NZ_CP032190.1	conjugative	WP_001293458.1	87	151
NZ_CP015825.1	conjugative	WP_001293458.1	87	151
NZ_CP080361.1	conjugative	WP_001293458.1	87	151
NZ_CP025007.1	conjugative	WP_001293458.1	87	151
NZ_MZ363820.1	conjugative	WP_001293458.1	87	151
NC_019157.1	conjugative	WP_001293458.1	87	151
NZ_MW242344.1	conjugative	WP_001293458.1	87	151
NZ_MT720906.1	conjugative	WP_001293458.1	87	151
NZ_CP149489.1	conjugative	WP_001293458.1	87	151
NZ_KX447767.1	conjugative	WP_001293458.1	87	151
NZ_MN061454.1	conjugative	WP_001293458.1	87	151
NZ_CP068612.1	conjugative	WP_001293458.1	87	151
NZ_CP070086.1	conjugative	WP_001293458.1	87	151
NZ_CP098359.1	conjugative	WP_001293458.1	87	151
NZ_CP142912.1	conjugative	WP_001293458.1	87	151
NZ_CP022694.2	conjugative	WP_001293458.1	87	151
NZ_CP141650.1	conjugative	WP_001293458.1	87	151
NZ_CP021836.1	conjugative	WP_001293458.1	87	151
NZ_CP021715.1	conjugative	WP_001293458.1	87	151
NZ_CP115703.1	conjugative	WP_001293458.1	87	151
NZ_CP021542.1	conjugative	WP_001293458.1	87	151
NZ_CP043050.1	conjugative	WP_001293458.1	87	151
NZ_CP070561.1	conjugative	WP_001293458.1	87	151
NZ_CP068606.1	conjugative	WP_001293458.1	87	151
NZ_CP058328.1	conjugative	WP_001293458.1	87	151
NZ_CP127522.1	conjugative	WP_001293458.1	87	151
NZ_CP010395.1	conjugative	WP_001293458.1	87	151
NZ_MT560076.1	conjugative	WP_001293458.1	87	151
NZ_CP106917.1	conjugative	WP_001293458.1	87	151
NZ_CP065350.1	conjugative	WP_001293458.1	87	151
NZ_OP378655.1	conjugative	WP_001293458.1	87	151
NZ_CP083009.1	conjugative	WP_001293458.1	87	151
NZ_CP020074.1	conjugative	WP_001293458.1	87	151
NZ_CP102887.1	conjugative	WP_001293458.1	87	151
NZ_AP023210.1	conjugative	WP_001293458.1	87	151
NZ_CP022575.1	conjugative	WP_001293458.1	87	151
NZ_MT560074.1	conjugative	WP_001293458.1	87	151
NZ_CP143343.1	conjugative	WP_001293458.1	87	151
NZ_CP139889.1	conjugative	WP_001293458.1	87	151
NZ_CP139378.1	conjugative	WP_001293458.1	87	151
NZ_CP139893.1	conjugative	WP_001293458.1	87	151
NZ_CP139491.1	conjugative	WP_001293458.1	87	151
NZ_CP142039.1	conjugative	WP_001293458.1	87	151
NZ_CP139384.1	conjugative	WP_001293458.1	87	151
NZ_CP059286.1	conjugative	WP_001293458.1	87	151
NZ_KX618697.1	conjugative	WP_001293458.1	87	151
NZ_CP061747.1	conjugative	WP_001293458.1	87	151
NZ_CP097653.1	conjugative	WP_001293458.1	87	151
NZ_CP102881.1	conjugative	WP_001293458.1	87	151
NZ_MG833406.1	conjugative	WP_001293458.1	87	151
NZ_CP027204.2	conjugative	WP_001293458.1	87	151
NZ_MH286951.1	conjugative	WP_001293458.1	87	151
NZ_MH286952.1	conjugative	WP_001293458.1	87	151
NZ_CP136604.1	conjugative	WP_001293458.1	87	151
NZ_CP091483.1	conjugative	WP_001293458.1	87	151
NZ_CP092650.1	conjugative	WP_001293458.1	87	151
NZ_CP117992.1	conjugative	WP_001293458.1	87	151
NZ_CP054273.1	conjugative	WP_001293458.1	87	151
NZ_MT621565.1	conjugative	WP_001293458.1	87	151
NZ_CP048392.1	conjugative	WP_001293458.1	87	151
NZ_MN175471.1	conjugative	WP_001293458.1	87	151
NZ_MT621568.1	conjugative	WP_001293458.1	87	151
NZ_CP024814.1	conjugative	WP_001293458.1	87	151
NZ_CP156720.1	conjugative	WP_001293458.1	87	151
NZ_CP064177.1	conjugative	WP_001293458.1	87	151
NZ_CP092636.1	conjugative	WP_001293458.1	87	151
NZ_CP081819.1	conjugative	WP_001293458.1	87	151
NZ_CP102875.1	conjugative	WP_001293458.1	87	151
NZ_MK372393.1	conjugative	WP_001293458.1	87	151
NZ_CP151755.1	conjugative	WP_001293458.1	87	151
NZ_ON209141.1	conjugative	WP_001293458.1	87	151
NZ_CP095668.1	conjugative	WP_001293458.1	87	151
NZ_CP101255.1	conjugative	WP_001293458.1	87	151
NZ_CP099447.1	conjugative	WP_001293458.1	87	151
NZ_MZ836806.1	conjugative	WP_001293458.1	87	151
NZ_CP060888.1	conjugative	WP_001293458.1	87	151
NZ_CP086557.1	conjugative	WP_001293458.1	87	151
NZ_CP060901.1	conjugative	WP_001293458.1	87	151
NZ_CP060905.1	conjugative	WP_001293458.1	87	151
NZ_CP093230.1	conjugative	WP_001293458.1	87	151
NZ_MW762473.1	conjugative	WP_001293458.1	87	151
NZ_CP090459.1	conjugative	WP_001293458.1	87	151
NZ_CP060966.1	conjugative	WP_001293458.1	87	151
NZ_CP060883.1	conjugative	WP_001293458.1	87	151
NZ_MZ836803.1	conjugative	WP_001293458.1	87	151
NZ_CP060876.1	conjugative	WP_001293458.1	87	151
NZ_CP043281.1	conjugative	WP_001293458.1	87	151
NZ_CP060972.1	conjugative	WP_001293458.1	87	151
NZ_CP060911.1	conjugative	WP_001293458.1	87	151
NZ_CP054130.1	conjugative	WP_001293458.1	87	151
NZ_KU761328.1	conjugative	WP_001293458.1	87	151
NZ_CP043287.1	conjugative	WP_001293458.1	87	151
NZ_MT621561.1	conjugative	WP_001293458.1	87	151
NZ_CP086341.1	conjugative	WP_001293458.1	87	151
NZ_CP086339.1	conjugative	WP_001293458.1	87	151
NZ_MZ836800.1	conjugative	WP_001293458.1	87	151
NZ_MZ836804.1	conjugative	WP_001293458.1	87	151
NZ_CP101249.1	conjugative	WP_001293458.1	87	151
NZ_CP032424.1	conjugative	WP_001293458.1	87	151
NZ_CP031725.1	conjugative	WP_001293458.1	87	151
NZ_CP060976.1	conjugative	WP_001293458.1	87	151
NZ_CP095614.1	conjugative	WP_001293458.1	87	151
NZ_CP075887.1	conjugative	WP_001293458.1	87	151
NZ_KX507346.1	conjugative	WP_001293458.1	87	151
NZ_KX618701.1	conjugative	WP_001293458.1	87	151
NC_020811.1	conjugative	WP_001293458.1	87	151
NZ_CP100483.1	conjugative	WP_001293458.1	87	151
NZ_KX618699.1	conjugative	WP_001293458.1	87	151
NZ_CP100524.1	conjugative	WP_001293458.1	87	151
NZ_MZ156803.1	conjugative	WP_001293458.1	87	151
NZ_CP100549.1	conjugative	WP_001293458.1	87	151
NZ_MT158478.1	conjugative	WP_001293458.1	87	151
NZ_CP100489.1	conjugative	WP_001293458.1	87	151
NZ_CP100505.1	conjugative	WP_001293458.1	87	151
NZ_MH909335.1	conjugative	WP_001293458.1	87	151
NZ_CP100499.1	conjugative	WP_001293458.1	87	151
NZ_KU167608.1	conjugative	WP_001293458.1	87	151
NZ_MF344558.1	conjugative	WP_001293458.1	87	151
NZ_CP026015.1	conjugative	WP_001293458.1	87	151
NZ_CP092495.1	conjugative	WP_001293458.1	87	151
NZ_CP020839.1	conjugative	WP_001293458.1	87	151
NZ_CP082900.1	conjugative	WP_001293458.1	87	151
NZ_MK033580.1	conjugative	WP_001293458.1	87	151
NZ_MK033582.1	conjugative	WP_001293458.1	87	151
NZ_MK033577.1	conjugative	WP_001293458.1	87	151
NZ_CP093492.1	conjugative	WP_001293458.1	87	151
NZ_MH523639.1	conjugative	WP_001293458.1	87	151
NZ_MH286945.1	conjugative	WP_001293458.1	87	151
NZ_MH286948.1	conjugative	WP_001293458.1	87	151
NZ_MG825382.1	conjugative	WP_001293458.1	87	151
NZ_MG591703.1	conjugative	WP_001293458.1	87	151
NZ_MG825384.1	conjugative	WP_001293458.1	87	151
NZ_MG825368.1	conjugative	WP_001293458.1	87	151
NZ_MF458176.1	conjugative	WP_001293458.1	87	151
NZ_MG252891.1	conjugative	WP_001293458.1	87	151
NZ_KU647721.1	conjugative	WP_001293458.1	87	151
NZ_CP061104.1	conjugative	WP_001377564.1	83	148
NZ_CP116078.1	conjugative	WP_001419802.1
NZ_CP018662.1	conjugative	WP_001505440.1	80	153
NZ_CP026728.1	conjugative	WP_001541969.1
NZ_CP033849.1	conjugative	WP_001541969.1
NZ_CP083882.1	conjugative	WP_001541969.1
NZ_CP117754.1	conjugative	WP_001549938.1	80	151
NZ_CP074546.1	conjugative	WP_001549938.1	80	151
NZ_CP026758.1	conjugative	WP_001549938.1	80	151
NC_019083.1	conjugative	WP_001549938.1	80	151
NZ_CP127007.1	conjugative	WP_001565876.1
NZ_OP378631.1	conjugative	WP_001694196.1
NZ_CP070012.1	conjugative	WP_001694196.1
NC_010555.1	conjugative	WP_012368886.1	93	107
NC_015054.1	conjugative	WP_013572675.1	83	153
NC_019046.1	conjugative	WP_015058227.1	81	144
NC_019088.1	conjugative	WP_015059103.1	88	154
NZ_CP115354.1	conjugative	WP_015059103.1	88	154
NZ_AP022652.1	conjugative	WP_015059103.1	88	154
NC_019899.1	conjugative	WP_015256842.1	136	151
NZ_CP029439.1	conjugative	WP_015256842.1	136	151
NZ_LR882056.1	conjugative	WP_021528065.1	83	154
NZ_MH121702.1	conjugative	WP_024127757.1	83	148
NZ_MT158477.1	conjugative	WP_024127757.1	83	148
NZ_CP115825.1	conjugative	WP_024127757.1	83	148
NZ_LR882060.1	conjugative	WP_024127757.1	83	148
NZ_AP023429.1	conjugative	WP_024127757.1	83	148
NZ_CP104542.1	conjugative	WP_024127757.1	83	148
NZ_MT859328.1	conjugative	WP_024127757.1	83	148
NZ_MT859330.1	conjugative	WP_024127757.1	83	148
NZ_MH507589.1	conjugative	WP_024127757.1	83	148
NZ_CP122765.1	conjugative	WP_024127757.1	83	148
NZ_CP020088.1	conjugative	WP_024127757.1	83	148
NZ_CP020341.1	conjugative	WP_024127757.1	83	148
NZ_CP122865.1	conjugative	WP_024127757.1	83	148
NZ_KJ201886.1	conjugative	WP_024127757.1	83	148
NZ_CP122845.1	conjugative	WP_024127757.1	83	148
NZ_CP012734.1	conjugative	WP_024127757.1	83	148
NZ_LS999563.1	conjugative	WP_024234185.1	82	148
NZ_CP033879.1	conjugative	WP_032221746.1
NZ_CP143098.1	conjugative	WP_044715196.1	134	151
NZ_CP011588.1	conjugative	WP_044715196.1	134	151
NZ_CP020505.1	conjugative	WP_044715196.1	134	151
NZ_CP022158.1	conjugative	WP_044715196.1	134	151
NZ_CP026020.1	conjugative	WP_044715196.1	134	151
NZ_CP026057.1	conjugative	WP_044715196.1	134	151
NZ_CP026204.1	conjugative	WP_044715196.1	134	151
NZ_CP026240.1	conjugative	WP_044715196.1	134	151
NZ_CP026400.1	conjugative	WP_044715196.1	134	151
NZ_CP032355.1	conjugative	WP_044715196.1	134	151
NZ_CP033797.1	conjugative	WP_044715196.1	134	151
NZ_CP037738.1	conjugative	WP_044715196.1	134	151
NZ_CP040892.1	conjugative	WP_044715196.1	134	151
NZ_CP045218.1	conjugative	WP_044715196.1	134	151
NZ_CP048700.1	conjugative	WP_044715196.1	134	151
NZ_CP049025.1	conjugative	WP_044715196.1	134	151
NZ_CP056211.1	conjugative	WP_044715196.1	134	151
NZ_CP056254.1	conjugative	WP_044715196.1	134	151
NZ_CP056271.1	conjugative	WP_044715196.1	134	151
NZ_CP056437.1	conjugative	WP_044715196.1	134	151
NZ_CP056639.1	conjugative	WP_044715196.1	134	151
NZ_CP066098.1	conjugative	WP_044715196.1	134	151
NZ_CP081318.1	conjugative	WP_044715196.1	134	151
NZ_CP081510.1	conjugative	WP_044715196.1	134	151
NZ_CP083837.1	conjugative	WP_044715196.1	134	151
NZ_CP086392.1	conjugative	WP_044715196.1	134	151
NZ_CP098332.1	conjugative	WP_044715196.1	134	151
NZ_CP102505.1	conjugative	WP_044715196.1	134	151
NZ_CP129859.1	conjugative	WP_044715196.1	134	151
NZ_CP150014.1	conjugative	WP_044715196.1	134	151
NZ_MF062700.1	conjugative	WP_044715196.1	134	151
NZ_MF344555.1	conjugative	WP_044715196.1	134	151
NZ_MF344556.1	conjugative	WP_044715196.1	134	151
NZ_MG516910.1	conjugative	WP_044715196.1	134	151
NZ_MT180434.1	conjugative	WP_044715196.1	134	151
NZ_MZ753458.1	conjugative	WP_044715196.1	134	151
NZ_MZ867986.1	conjugative	WP_044715196.1	134	151
NZ_OQ821038.1	conjugative	WP_044715196.1	134	151
NZ_OQ821051.1	conjugative	WP_044715196.1	134	151
NZ_OQ821058.1	conjugative	WP_044715196.1	134	151
NZ_OQ821072.1	conjugative	WP_044715196.1	134	151
NZ_OQ821076.1	conjugative	WP_044715196.1	134	151
NZ_OQ821079.1	conjugative	WP_044715196.1	134	151
NZ_OQ821090.1	conjugative	WP_044715196.1	134	151
NZ_OQ821094.1	conjugative	WP_044715196.1	134	151
NZ_OQ821180.1	conjugative	WP_044715196.1	134	151
NZ_OQ821195.1	conjugative	WP_044715196.1	134	151
NZ_CP102858.1	conjugative	WP_046597970.1	81	151
NZ_MK360096.1	conjugative	WP_046597970.1	81	151
NZ_CP039600.1	conjugative	WP_046597970.1	81	151
NZ_CP029854.1	conjugative	WP_046597970.1	81	151
NZ_CP062857.1	conjugative	WP_046597970.1	81	151
NZ_CP046649.1	conjugative	WP_053919827.1	80	153
NZ_CP024290.1	conjugative	WP_053919827.1	80	153
NZ_OX460341.1	conjugative	WP_053919827.1	80	153
NZ_OX460334.1	conjugative	WP_053919827.1	80	153
NZ_OX460321.1	conjugative	WP_053919827.1	80	153
NZ_OX460314.1	conjugative	WP_053919827.1	80	153
NZ_CP130160.1	conjugative	WP_058107021.1	83	144
NZ_CP028856.1	conjugative	WP_059342651.1
NZ_CP122639.1	conjugative	WP_059342651.1
NZ_CP114365.1	conjugative	WP_059342651.1
NZ_CP082794.1	conjugative	WP_059342651.1
NZ_CP122935.1	conjugative	WP_059342651.1
NZ_CP122626.1	conjugative	WP_059342651.1
NZ_CP122624.1	conjugative	WP_059342651.1
NZ_CP120324.1	conjugative	WP_065622025.1	84	144
NZ_CP120320.1	conjugative	WP_065622025.1	84	144
NZ_CP120317.1	conjugative	WP_065622025.1	84	144
NZ_CP017056.1	conjugative	WP_072503063.1	88	158
NZ_CP010127.1	conjugative	WP_073534369.1	83	154
NZ_MK965545.1	conjugative	WP_073859967.1	83	148
NZ_OQ434669.1	conjugative	WP_073991201.1	80	151
NZ_MT039163.1	conjugative	WP_073991201.1	80	151
NZ_CP139991.1	conjugative	WP_073991201.1	80	151
NZ_KR822247.1	conjugative	WP_075210436.1	79	151
NZ_CP018950.1	conjugative	WP_078214618.1
NZ_CP142682.1	conjugative	WP_085448589.1	83	154
NZ_CP076346.1	conjugative	WP_085448589.1	83	154
NZ_CP136409.1	conjugative	WP_087674470.1	88	151
NZ_LT985318.1	conjugative	WP_087895676.1
NZ_CP067270.1	conjugative	WP_115195441.1	86	151
NZ_CP084646.1	conjugative	WP_115195441.1	86	151
NZ_CP034365.1	conjugative	WP_147200756.1	81	101
NZ_CP045055.1	conjugative	WP_153789830.1	83	154
NZ_CP045062.1	conjugative	WP_153789830.1	83	154
NZ_CP037880.1	conjugative	WP_157355873.1	80	153
NZ_LT985261.1	conjugative	WP_162477661.1	82	144
NZ_AP027581.1	conjugative	WP_169004762.1
NZ_MF093645.1	conjugative	WP_172691542.1
NZ_CP056261.1	conjugative	WP_181482042.1	79	151
NZ_CP058855.1	conjugative	WP_191027517.1	81	98
NZ_MW390550.1	conjugative	WP_204884879.1	82	114
NZ_MW390547.1	conjugative	WP_204884879.1	82	114
NZ_MN080490.1	conjugative	WP_207312823.1	86	151
NZ_MT039153.1	conjugative	WP_211924772.1	136	151
NZ_MT039154.1	conjugative	WP_211924772.1	136	151
NZ_CP059838.1	conjugative	WP_212487713.1	81	153
NZ_CP082830.1	conjugative	WP_223107166.1
NZ_CP079887.1	conjugative	WP_223672120.1
NZ_CP092763.1	conjugative	WP_240728546.1
CP142550.1	conjugative	WRX85541.1	87	151
NZ_CP038303.1	conjugative
NZ_MW655528.1	conjugative
NZ_CP126509.1	conjugative
CP080659.1	conjugative
CP025875.1	conjugative
CP080719.1	conjugative
NZ_CP062784.1	conjugative
LC807801.1	conjugative
LC807797.1	conjugative
CP080663.1	conjugative
NZ_CP148404.1	conjugative
NZ_CP024283.1	conjugative
NZ_CP044153.1	conjugative
NZ_KY770025.1	conjugative
LC789760.1	conjugative
NZ_CP067252.1	conjugative
CP044292.1	conjugative
LC789759.1	conjugative
CP080686.1	conjugative
NZ_CP022728.1	conjugative
NZ_CP022729.1	conjugative
NZ_KX833212.1	conjugative
LC789758.1	conjugative
CP042647.1	conjugative
LC789757.1	conjugative
CP092320.1	conjugative
CP080714.1	conjugative
CP080747.1	conjugative
CP080740.1	conjugative
CP080676.1	conjugative
NZ_AP026103.1	conjugative
CP080705.1	conjugative
NZ_CP010168.1	conjugative
CP080724.1	conjugative
CP080695.1	conjugative
CP080754.1	conjugative
CP080732.1	conjugative
CP080728.1	conjugative
CP080736.1	conjugative
NZ_CP038367.1	conjugative
CP080680.1	conjugative
CP092315.1	conjugative
NZ_CP107047.1	conjugative
CP080700.1	conjugative
CP092328.1	conjugative
CP080672.1	conjugative
CP092309.1	conjugative
CP092330.1	conjugative
LC778279.1	conjugative
CP025925.1	conjugative
NZ_CP028594.1	conjugative
CP051794.1	conjugative
NZ_AP018807.1	conjugative
NZ_CP038317.1	conjugative
NZ_CP028605.1	conjugative
NZ_CP020836.1	conjugative
NZ_OP242234.1	conjugative
NZ_CP038337.1	conjugative
NZ_CP007599.1	conjugative
AP018571.2	conjugative
NZ_CP099873.1	conjugative
NZ_CP080143.1	conjugative
NZ_CP015845.2	conjugative
CP080709.1	conjugative
NZ_CP060931.1	conjugative
NZ_CP038409.1	conjugative
CP092312.1	conjugative
CP025879.1	conjugative
NC_019067.1	conjugative
CP092291.1	conjugative
CP092324.1	conjugative
CP092305.1	conjugative
CP042644.1	conjugative
CP092316.1	conjugative
NZ_AP026089.1	conjugative
NZ_OQ420477.1	conjugative
NZ_CP062776.1	conjugative
CP080668.1	conjugative
NC_019256.1	conjugative
NZ_CP041625.1	conjugative
NZ_MW390516.1	conjugative
CP121428.1	conjugative
CP092300.1	conjugative
NZ_CP115934.1	conjugative
NZ_MH917281.1	conjugative
NZ_KX214670.1	conjugative
NC_019161.1	conjugative
NZ_KX214671.1	conjugative
NZ_MK372392.1	conjugative
CP092296.1	conjugative
CP080691.1	conjugative
CP080655.1	conjugative
NZ_OR233058.1	conjugative
CP077665.1	conjugative
NZ_CP140518.1	conjugative
CP051788.1	conjugative
CP051780.1	conjugative
NZ_CP038307.1	conjugative
CP051784.1	conjugative
CP035775.1	conjugative
NZ_CP022051.2	conjugative
NZ_CP038311.1	conjugative
NZ_CP128936.1	conjugative
AP026500.1	conjugative
CP092303.1	conjugative
NZ_CP068036.1	conjugative
NZ_CP056167.1	conjugative
CP058066.1	conjugative
NZ_KY446064.1	conjugative
NZ_MG904994.1	conjugative
NZ_CP122821.1	conjugative
NZ_CP025752.1	conjugative
NZ_CP020924.1	conjugative
NZ_CP122924.1	conjugative
CP044351.1	conjugative
CP099709.1	conjugative
NZ_CP139185.1	mobilizable	WP_001282381.1	80	99
NZ_LS992173.1	mobilizable	WP_001293131.1	80	153
NZ_CP043267.1	mobilizable	WP_001293133.1
NZ_CP029100.1	mobilizable	WP_001293458.1	87	151
NZ_MK625201.1	mobilizable	WP_001505440.1	80	153
NC_010257.1	mobilizable	WP_012262107.1	82	154
NZ_CP097656.1	mobilizable	WP_058999029.1	81	152
NZ_CP115729.1	mobilizable	WP_058999029.1	81	152
NZ_CP115360.1	mobilizable
NZ_CP080071.1	mobilizable
NZ_CP140784.1	mobilizable
NZ_AP027650.1	mobilizable
NZ_LR881941.1	mobilizable
NZ_CP140789.1	mobilizable
CP044302.1	mobilizable
NZ_CP121005.1	mobilizable
NZ_CP136144.1	mobilizable
NZ_CP136151.1	mobilizable
NZ_OP927720.1	mobilizable
NZ_CP071692.1	mobilizable
NZ_CP071695.1	mobilizable
NZ_CP100726.1	mobilizable
NZ_CP074431.1	mobilizable
LT904873.1	mobilizable
NZ_CP050049.1	mobilizable
CP057079.1	mobilizable
NZ_CP048777.1	mobilizable
NZ_MH884649.1	mobilizable
NZ_CP143094.1	mobilizable
CP057412.1	mobilizable
NZ_CP126142.1	mobilizable
NZ_CP125222.1	mobilizable
NZ_CP071688.1	mobilizable
NZ_CP100668.1	mobilizable
NZ_CP099974.1	mobilizable
NZ_CP041175.1	mobilizable
NZ_CP050032.1	mobilizable
NZ_ON390811.1	mobilizable
NZ_ON390813.1	mobilizable
NZ_ON390818.1	mobilizable
NZ_ON390804.1	mobilizable
NZ_ON390819.1	mobilizable
NZ_MT197111.1	mobilizable
NZ_MT219821.1	mobilizable
NZ_MW940626.1	mobilizable
NZ_CP110124.1	mobilizable
NZ_CP110980.1	mobilizable
NZ_MN436007.1	mobilizable
NZ_MN436006.1	mobilizable
NZ_CP139342.1	mobilizable
NZ_CP059292.1	mobilizable
CP088372.1	mobilizable
CP125008.1	mobilizable
NZ_CP090573.1	mobilizable
CP090380.1	mobilizable
NZ_CP090215.1	mobilizable
NZ_CP139807.1	mobilizable
NZ_OY754837.1	mobilizable
NZ_CP096836.1	mobilizable
NZ_CP064012.1	mobilizable
NZ_CP050046.1	mobilizable
NZ_CP050037.1	mobilizable
NZ_ON934551.1	mobilizable
CP031285.1	mobilizable
NZ_CP099342.1	mobilizable
AP028813.1	mobilizable
CP082564.1	mobilizable
CP082533.1	mobilizable
NZ_CP086609.1	mobilizable
CP082748.1	mobilizable
NZ_AP028821.1	mobilizable
CP066320.1	mobilizable
CP082657.1	mobilizable
NZ_CP123662.1	mobilizable
NZ_CP099336.1	mobilizable
CP119490.1	mobilizable
CP082605.1	mobilizable
CP082718.1	mobilizable
NZ_CP070958.1	mobilizable
NZ_AP027879.1	mobilizable
CP082697.1	mobilizable
CP082620.1	mobilizable
CP082692.1	mobilizable
CP119486.1	mobilizable
NZ_CP051348.1	mobilizable
NZ_AP028857.1	mobilizable
NZ_CP104199.1	mobilizable
NZ_CP126349.1	mobilizable
NZ_CP020060.1	mobilizable
NZ_AP028862.1	mobilizable
NZ_AP028851.1	mobilizable
NZ_AP028831.1	mobilizable
NZ_AP028841.1	mobilizable
NZ_AP028846.1	mobilizable
NZ_AP028826.1	mobilizable
NZ_CP058673.1	mobilizable
CP082568.1	mobilizable
NZ_AP028836.1	mobilizable
NZ_AP024689.1	mobilizable
NZ_CP022502.1	mobilizable
NZ_CP123965.1	mobilizable
NZ_ON390807.1	mobilizable
NZ_CP058711.1	mobilizable
NC_015472.1	mobilizable
NC_005923.1	mobilizable
NZ_KU254581.1	mobilizable
NZ_CP043296.1	mobilizable
NZ_CP106656.1	mobilizable
MT106093.1	mobilizable
CP067463.1	mobilizable
CP082416.1	Non-mobilizable	UAF20542.1	83	144
NZ_MN868650.1	Non-mobilizable	WP_001293129.1	82	144
NZ_CP089292.1	Non-mobilizable	WP_001293458.1	87	151
NZ_MZ867985.1	Non-mobilizable	WP_044715196.1	134	151
NZ_CP081509.1	Non-mobilizable	WP_044715196.1	134	151
NZ_AP026385.1	Non-mobilizable	WP_044715196.1	134	151
NZ_CP092255.1	Non-mobilizable	WP_126773204.1	80	101	WP_001293132.1	82	148
NZ_CP077965.1	Non-mobilizable	WP_218211682.1	88	158
NZ_OK649971.1	Non-mobilizable	WP_257102080.1	83	155
CP138909.1	Non-mobilizable	WPM86369.1	134	151
NZ_CP115316.1	Non-mobilizable
CP050748.1	Non-mobilizable
OW849486.1	Non-mobilizable
CP023137.2	Non-mobilizable
NZ_OP242223.1	Non-mobilizable
NZ_CP151002.1	Non-mobilizable
NZ_CP091674.1	Non-mobilizable
NZ_CP116484.1	Non-mobilizable
NZ_CP074050.1	Non-mobilizable
NZ_CP145534.1	Non-mobilizable
NZ_CP133281.1	Non-mobilizable
NZ_CP135170.1	Non-mobilizable
NZ_CP066146.1	Non-mobilizable
NZ_CP063984.1	Non-mobilizable
NZ_CP117236.1	Non-mobilizable
NZ_CP101927.1	Non-mobilizable
NZ_CP081012.1	Non-mobilizable
NZ_CP009074.1	Non-mobilizable
NZ_CP058830.1	Non-mobilizable
NZ_AP027966.1	Non-mobilizable
NZ_CP061976.1	Non-mobilizable
NZ_MW082014.1	Non-mobilizable
NZ_CP060927.1	Non-mobilizable
CP042608.1	Non-mobilizable
NZ_CP067238.1	Non-mobilizable
NZ_AP027778.1	Non-mobilizable
NZ_CP122514.1	Non-mobilizable
CP035774.1	Non-mobilizable
NZ_CP041631.1	Non-mobilizable
NZ_AP022545.1	Non-mobilizable
NZ_OW968128.1	Non-mobilizable
NZ_CP063344.1	Non-mobilizable
NZ_OP242294.1	Non-mobilizable
NZ_CP032088.1	Non-mobilizable
CP101357.1	Non-mobilizable
NZ_CP110156.1	Non-mobilizable
NZ_CP050759.1	Non-mobilizable
NZ_CP123283.1	Non-mobilizable
NZ_CP010164.1	Non-mobilizable
NZ_CP056039.1	Non-mobilizable
NZ_CP110163.1	Non-mobilizable
CP047093.1	Non-mobilizable
NZ_CP104623.1	Non-mobilizable
NZ_MN783746.1	Non-mobilizable
NZ_CP139127.1	Non-mobilizable
MW940622.1	Non-mobilizable
NZ_CP135690.1	Non-mobilizable
NZ_CP074029.1	Non-mobilizable
NZ_CP064020.1	Non-mobilizable
NZ_MW077913.1	Non-mobilizable
NZ_OQ401018.1	Non-mobilizable
NZ_CP050773.1	Non-mobilizable
NZ_CP103599.1	Non-mobilizable
NZ_CP033383.2	Non-mobilizable
NZ_CP055017.1	Non-mobilizable
NZ_CP095089.1	Non-mobilizable
NZ_CP071437.1	Non-mobilizable
NZ_CP033093.1	Non-mobilizable
NZ_CP056075.1	Non-mobilizable
NZ_CP080068.1	Non-mobilizable
NZ_CP150078.1	Non-mobilizable
AP027469.1	Non-mobilizable
NZ_MN816373.1	Non-mobilizable
CP099288.1	Non-mobilizable
NZ_CP042589.1	Non-mobilizable
NZ_CP115368.1	Non-mobilizable
CP058037.1	Non-mobilizable
CP057392.1	Non-mobilizable
CP057386.1	Non-mobilizable
CP057004.1	Non-mobilizable
CP056999.1	Non-mobilizable
CP056993.1	Non-mobilizable
CP058042.1	Non-mobilizable
CP058048.1	Non-mobilizable
CP058054.1	Non-mobilizable
CP099144.1	Non-mobilizable
CP099149.1	Non-mobilizable
CP099160.1	Non-mobilizable
NZ_CP116155.1	Non-mobilizable
NZ_AP027475.1	Non-mobilizable
NZ_CP064024.1	Non-mobilizable
NZ_CP073937.1	Non-mobilizable
NZ_CP086680.1	Non-mobilizable
NZ_CP141843.1	Non-mobilizable
NZ_CP058718.1	Non-mobilizable
NZ_CP074025.1	Non-mobilizable
NZ_OP242263.1	Non-mobilizable
NZ_CP063875.1	Non-mobilizable
NZ_CP096838.1	Non-mobilizable
CP077065.1	Non-mobilizable
NC_023323.1	Non-mobilizable
NZ_AP027980.1	Non-mobilizable
NZ_CP058727.1	Non-mobilizable
NZ_CP058717.1	Non-mobilizable
NZ_AP027956.1	Non-mobilizable
NZ_CP149502.1	Non-mobilizable
NZ_CP127315.1	Non-mobilizable
NZ_CP032087.1	Non-mobilizable
NZ_CP027159.1	Non-mobilizable
NZ_CP084903.1	Non-mobilizable
NZ_MK264769.1	Non-mobilizable
LC807777.1	Non-mobilizable
NZ_CP093552.1	Non-mobilizable
NZ_CP077431.1	Non-mobilizable
NZ_MN847777.1	Non-mobilizable
NZ_OM062612.1	Non-mobilizable
NZ_CP060917.1	Non-mobilizable
NZ_CP060936.1	Non-mobilizable
NZ_CP060922.1	Non-mobilizable
NZ_CP095160.1	Non-mobilizable
NZ_CP089991.1	Non-mobilizable
CP064823.1	Non-mobilizable
NZ_CP011653.1	Non-mobilizable

## Sheet: B
Genome	Locus	Start	End	Strand	Length	gene	gene_biotype	log2FoldChange (R6KΔsfx / R6K wild-type)	P value	FDR
NZ_CP009273.1	BW25113_RS00005	190	255	+	66	thrL	protein_coding	1.1963	0.0432036	0.525819
NZ_CP009273.1	BW25113_RS00010	337	2799	+	2463	thrA	protein_coding	-0.391925	0.458066	0.996994
NZ_CP009273.1	BW25113_RS00015	2801	3733	+	933	thrB	protein_coding	0.0346423	0.951646	0.99913
NZ_CP009273.1	BW25113_RS00020	3734	5020	+	1287	thrC	protein_coding	-0.595888	0.253562	0.929999
NZ_CP009273.1	BW25113_RS00030	5234	5530	+	297	yaaX	protein_coding	-0.30492	0.677664	0.99913
NZ_CP009273.1	BW25113_RS00035	5683	6459	-	777	yaaA	protein_coding	0.525911	0.357852	0.96515
NZ_CP009273.1	BW25113_RS00040	6529	7959	-	1431	yaaJ	protein_coding	1.11809	0.0437067	0.525819
NZ_CP009273.1	BW25113_RS00045	8238	9191	+	954	tal	protein_coding	0.0861985	0.84558	0.99913
NZ_CP009273.1	BW25113_RS00050	9306	9893	+	588	mog	protein_coding	0.716629	0.190404	0.884042
NZ_CP009273.1	BW25113_RS00055	9928	10494	-	567	satP	protein_coding	-1.36107	0.0082726	0.268091
NZ_CP009273.1	BW25113_RS00060	10643	11356	-	714	msyB	protein_coding	0.035376	0.977581	0.99913
NZ_CP009273.1	BW25113_RS00065	11382	11786	-	405	yaaI	protein_coding	0.0760497	0.981498	0.99913
NZ_CP009273.1	BW25113_RS00070	12163	14079	+	1917	dnaK	protein_coding	-0.0410835	0.931949	0.99913
NZ_CP009273.1	BW25113_RS00075	14168	15298	+	1131	dnaJ	protein_coding	0.0420377	0.931691	0.99913
NZ_CP009273.1	BW25113_RS00080	15445	16557	+	1113	NA	protein_coding	0.851095	0.402484	0.985998
NZ_CP009273.1	BW25113_RS00085	16751	16903	-	153	mokC	protein_coding	-0.761335	0.201421	0.906833
NZ_CP009273.1	BW25113_RS00090	17489	18655	+	1167	nhaA	protein_coding	-0.0211017	0.96597	0.99913
NZ_CP009273.1	BW25113_RS00095	18721	19620	+	900	nhaR	protein_coding	-0.17106	0.728519	0.99913
NZ_CP009273.1	BW25113_RS25960	19658	19795	-	138	NA	pseudogene	-2.41127	0.294812	0.944393
NZ_CP009273.1	BW25113_RS00100	19811	20508	-	698	NA	protein_coding	-0.879593	0.233358	0.923845
NZ_CP009273.1	BW25113_RS00110	20815	21078	-	264	rpsT	protein_coding	-0.644079	0.162801	0.845115
NZ_CP009273.1	BW25113_RS00115	21181	21399	+	219	yaaY	protein_coding	-0.752955	0.39188	0.979141
NZ_CP009273.1	BW25113_RS00120	21407	22348	+	942	ribF	protein_coding	-0.137624	0.770165	0.99913
NZ_CP009273.1	BW25113_RS00125	22391	25207	+	2817	ileS	protein_coding	-0.469664	0.364235	0.96515
NZ_CP009273.1	BW25113_RS00130	25207	25701	+	495	lspA	protein_coding	-0.796353	0.128589	0.786148
NZ_CP009273.1	BW25113_RS00135	25826	26275	+	450	fkpB	protein_coding	0.43302	0.441853	0.991927
NZ_CP009273.1	BW25113_RS00140	26277	27227	+	951	ispH	protein_coding	0.405301	0.476351	0.99913
NZ_CP009273.1	BW25113_RS00145	27293	28207	+	915	rihC	protein_coding	0.385443	0.551072	0.99913
NZ_CP009273.1	BW25113_RS00150	28374	29195	+	822	dapB	protein_coding	0.897696	0.126667	0.777658
NZ_CP009273.1	BW25113_RS00165	29651	30799	+	1149	carA	protein_coding	-0.244004	0.838528	0.99913
NZ_CP009273.1	BW25113_RS00170	30817	34038	+	3222	carB	protein_coding	-0.0962563	0.897613	0.99913
NZ_CP009273.1	BW25113_RS00180	34300	34695	+	396	caiF	protein_coding	1.31158	0.208496	0.916455
NZ_CP009273.1	BW25113_RS00185	34781	35371	-	591	caiE	protein_coding	1.7636	0.262732	0.937268
NZ_CP009273.1	BW25113_RS00190	35377	36162	-	786	caiD	protein_coding	2.73988	0.178307	0.868929
NZ_CP009273.1	BW25113_RS00195	36271	37824	-	1554	caiC	protein_coding	-0.183757	0.847775	0.99913
NZ_CP009273.1	BW25113_RS00200	37898	39115	-	1218	caiB	protein_coding	0.518745	0.657477	0.99913
NZ_CP009273.1	BW25113_RS00205	39244	40386	-	1143	caiA	protein_coding	0.476253	0.492548	0.99913
NZ_CP009273.1	BW25113_RS00210	40417	41931	-	1515	caiT	protein_coding	-1.06542	0.326241	0.951257
NZ_CP009273.1	BW25113_RS00215	42403	43173	+	771	fixA	protein_coding	0.438307	0.87276	0.99913
NZ_CP009273.1	BW25113_RS00220	43188	44129	+	942	fixB	protein_coding	2.29963	0.335641	0.957645
NZ_CP009273.1	BW25113_RS00225	44180	45466	+	1287	fixC	protein_coding	-4.7805	0.0701823	0.636834
NZ_CP009273.1	BW25113_RS00230	45463	45750	+	288	fixX	protein_coding	0.419772	0.933043	0.99913
NZ_CP009273.1	BW25113_RS00235	45807	47138	+	1332	yaaU	protein_coding	-0.379839	0.794394	0.99913
NZ_CP009273.1	BW25113_RS00240	47246	47776	+	531	kefF	protein_coding	-0.712797	0.560452	0.99913
NZ_CP009273.1	BW25113_RS00245	47769	49631	+	1863	kefC	protein_coding	0.115755	0.884946	0.99913
NZ_CP009273.1	BW25113_RS00250	49823	50302	+	480	folA	protein_coding	0.392164	0.489236	0.99913
NZ_CP009273.1	BW25113_RS00255	50380	51222	-	843	apaH	protein_coding	0.686315	0.322702	0.949926
NZ_CP009273.1	BW25113_RS00260	51229	51606	-	378	apaG	protein_coding	0.834238	0.155401	0.828499
NZ_CP009273.1	BW25113_RS00265	51609	52430	-	822	rsmA	protein_coding	-0.142277	0.763715	0.99913
NZ_CP009273.1	BW25113_RS00270	52427	53416	-	990	pdxA	protein_coding	-0.596477	0.23135	0.923845
NZ_CP009273.1	BW25113_RS00275	53416	54702	-	1287	surA	protein_coding	-0.619578	0.244562	0.926964
NZ_CP009273.1	BW25113_RS00280	54755	57109	-	2355	lptD	protein_coding	-0.421067	0.400062	0.985998
NZ_CP009273.1	BW25113_RS00285	57364	58179	+	816	djlA	protein_coding	0.762571	0.182981	0.876648
NZ_CP009273.1	BW25113_RS00290	58474	59124	+	651	yabP	protein_coding	0.821801	0.341791	0.96135
NZ_CP009273.1	BW25113_RS25860	59121	59279	+	159	yabQ	protein_coding	1.48026	0.521693	0.99913
NZ_CP009273.1	BW25113_RS25400	59296	59474	-	179	NA	pseudogene	-2.81679	0.140087	0.799464
NZ_CP009273.1	BW25113_RS00295	59687	60346	-	660	rluA	protein_coding	-0.933727	0.139051	0.797564
NZ_CP009273.1	BW25113_RS00300	60358	63264	-	2907	rapA	protein_coding	-0.659712	0.170621	0.859647
NZ_CP009273.1	BW25113_RS00305	63429	65780	-	2352	polB	protein_coding	-0.0853189	0.873741	0.99913
NZ_CP009273.1	BW25113_RS00310	65855	66574	-	720	araD	protein_coding	2.44958	0.554602	0.99913
NZ_CP009273.1	BW25113_RS00315	66874	67752	+	879	araC	protein_coding	0.209076	0.816452	0.99913
NZ_CP009273.1	BW25113_RS00320	67838	68602	+	765	yabI	protein_coding	0.327054	0.579725	0.99913
NZ_CP009273.1	BW25113_RS00325	68716	69414	-	699	thiQ	protein_coding	-0.358483	0.715434	0.99913
NZ_CP009273.1	BW25113_RS00330	69398	71008	-	1611	thiP	protein_coding	-0.1658	0.802352	0.99913
NZ_CP009273.1	BW25113_RS00335	70984	71967	-	984	thiB	protein_coding	-0.247563	0.709204	0.99913
NZ_CP009273.1	BW25113_RS00340	72131	73786	-	1656	sgrR	protein_coding	-0.179459	0.785313	0.99913
NZ_CP009273.1	BW25113_RS00345	73875	74006	+	132	sgrT	protein_coding	-0.0293772	0.954045	0.99913
NZ_CP009273.1	BW25113_RS00350	74108	75286	+	1179	setA	protein_coding	0.689352	0.41785	0.990708
NZ_CP009273.1	BW25113_RS00355	75335	75940	-	606	leuD	protein_coding	-1.19061	0.0916615	0.713852
NZ_CP009273.1	BW25113_RS00360	75951	77351	-	1401	leuC	protein_coding	0.361176	0.791088	0.99913
NZ_CP009273.1	BW25113_RS00365	77354	78445	-	1092	leuB	protein_coding	-0.749968	0.592127	0.99913
NZ_CP009273.1	BW25113_RS00370	78445	80016	-	1572	leuA	protein_coding	0.13373	0.894388	0.99913
NZ_CP009273.1	BW25113_RS00375	80109	80195	-	87	leuL	protein_coding	1.10384	0.143247	0.807343
NZ_CP009273.1	BW25113_RS00380	80855	81799	+	945	leuO	protein_coding	0.778862	0.362971	0.96515
NZ_CP009273.1	BW25113_RS25405	81954	81998	-	45	NA	protein_coding	NA	NA	NA
NZ_CP009273.1	BW25113_RS00385	82117	83841	+	1725	ilvI	protein_coding	0.769834	0.332228	0.957018
NZ_CP009273.1	BW25113_RS00390	83844	84335	+	492	ilvN	protein_coding	1.41403	0.258446	0.935811
NZ_CP009273.1	BW25113_RS00395	84347	84433	+	87	NA	protein_coding	1.44992	0.605788	0.99913
NZ_CP009273.1	BW25113_RS00400	84515	85519	+	1005	cra	protein_coding	0.345539	0.533771	0.99913
NZ_CP009273.1	BW25113_RS00405	86121	86579	+	459	mraZ	protein_coding	-0.954379	0.13868	0.797152
NZ_CP009273.1	BW25113_RS00410	86581	87522	+	942	rsmH	protein_coding	0.32201	0.550433	0.99913
NZ_CP009273.1	BW25113_RS00415	87519	87884	+	366	ftsL	protein_coding	0.73528	0.224415	0.922857
NZ_CP009273.1	BW25113_RS00420	87900	89666	+	1767	ftsI	protein_coding	0.632994	0.225565	0.922857
NZ_CP009273.1	BW25113_RS00425	89653	91140	+	1488	murE	protein_coding	-0.956385	0.115466	0.746293
NZ_CP009273.1	BW25113_RS00430	91137	92495	+	1359	murF	protein_coding	-0.482105	0.387375	0.976353
NZ_CP009273.1	BW25113_RS00435	92489	93571	+	1083	mraY	protein_coding	-0.00891481	0.986076	0.99913
NZ_CP009273.1	BW25113_RS00440	93574	94890	+	1317	murD	protein_coding	0.0235887	0.961026	0.99913
NZ_CP009273.1	BW25113_RS00445	94890	96134	+	1245	ftsW	protein_coding	-0.0947577	0.847405	0.99913
NZ_CP009273.1	BW25113_RS00450	96131	97198	+	1068	murG	protein_coding	0.412607	0.479718	0.99913
NZ_CP009273.1	BW25113_RS00455	97252	98727	+	1476	murC	protein_coding	0.0210514	0.967833	0.99913
NZ_CP009273.1	BW25113_RS00460	98720	99640	+	921	ddlB	protein_coding	0.786607	0.171285	0.859647
NZ_CP009273.1	BW25113_RS00465	99642	100472	+	831	ftsQ	protein_coding	1.12267	0.081585	0.692302
NZ_CP009273.1	BW25113_RS00470	100469	101731	+	1263	ftsA	protein_coding	-0.287416	0.565121	0.99913
NZ_CP009273.1	BW25113_RS00475	101792	102943	+	1152	ftsZ	protein_coding	0.0990293	0.832617	0.99913
NZ_CP009273.1	BW25113_RS00480	103044	103961	+	918	lpxC	protein_coding	-1.18776	0.0232623	0.41227
NZ_CP009273.1	BW25113_RS00485	104192	104704	+	513	secM	protein_coding	-0.322538	0.503185	0.99913
NZ_CP009273.1	BW25113_RS00490	104766	107471	+	2706	secA	protein_coding	-0.230121	0.60981	0.99913
NZ_CP009273.1	BW25113_RS00495	107531	107920	+	390	mutT	protein_coding	1.60189	0.15404	0.828499
NZ_CP009273.1	BW25113_RS00505	108136	108333	-	198	yacG	protein_coding	0.597498	0.405074	0.988468
NZ_CP009273.1	BW25113_RS00510	108343	109086	-	744	zapD	protein_coding	-0.636041	0.227304	0.922857
NZ_CP009273.1	BW25113_RS00515	109086	109706	-	621	coaE	protein_coding	-0.0972298	0.854771	0.99913
NZ_CP009273.1	BW25113_RS25965	109731	109775	+	45	NA	protein_coding	NA	NA	NA
NZ_CP009273.1	BW25113_RS00520	109931	110974	+	1044	guaC	protein_coding	-0.552067	0.294548	0.944393
NZ_CP009273.1	BW25113_RS00525	111009	112211	-	1203	hofC	protein_coding	-0.677192	0.425143	0.990708
NZ_CP009273.1	BW25113_RS00530	112201	113586	-	1386	gspE	protein_coding	0.014718	0.980404	0.99913
NZ_CP009273.1	BW25113_RS00535	113596	114036	-	441	ppdD	protein_coding	-0.909824	0.690467	0.99913
NZ_CP009273.1	BW25113_RS00545	114239	115132	-	894	nadC	protein_coding	0.486925	0.367767	0.971167
NZ_CP009273.1	BW25113_RS00550	115220	115771	+	552	ampD	protein_coding	0.783593	0.211224	0.917056
NZ_CP009273.1	BW25113_RS00555	115768	116622	+	855	ampE	protein_coding	-0.207143	0.734428	0.99913
NZ_CP009273.1	BW25113_RS00560	116665	118038	-	1374	aroP	protein_coding	-0.634512	0.239822	0.923845
NZ_CP009273.1	BW25113_RS00565	118579	119343	+	765	pdhR	protein_coding	-1.93921	0.000135924	0.0153059
NZ_CP009273.1	BW25113_RS00570	119504	122167	+	2664	aceE	protein_coding	-1.87159	0.00141375	0.0843974
NZ_CP009273.1	BW25113_RS00575	122182	124074	+	1893	aceF	protein_coding	-1.16302	0.0594725	0.591514
NZ_CP009273.1	BW25113_RS00580	124399	125823	+	1425	lpdA	protein_coding	-0.120859	0.79731	0.99913
NZ_CP009273.1	BW25113_RS00585	125894	127747	-	1854	yacH	protein_coding	1.42606	0.248551	0.929999
NZ_CP009273.1	BW25113_RS00590	128102	130699	+	2598	acnB	protein_coding	0.278844	0.594849	0.99913
NZ_CP009273.1	BW25113_RS00595	130875	131237	+	363	yacL	protein_coding	1.71885	0.0565037	0.584614
NZ_CP009273.1	BW25113_RS00600	131275	132069	-	795	speD	protein_coding	-0.444321	0.420089	0.990708
NZ_CP009273.1	BW25113_RS00605	132085	132951	-	867	speE	protein_coding	-0.612529	0.246187	0.929241
NZ_CP009273.1	BW25113_RS00610	133057	133404	-	348	yacC	protein_coding	-0.101437	0.840903	0.99913
NZ_CP009273.1	BW25113_RS00615	133570	135120	+	1551	cueO	protein_coding	0.833257	0.322607	0.949926
NZ_CP009273.1	BW25113_RS26300	135185	135283	-	99	NA	pseudogene	0.00565748	0.997369	0.99913
NZ_CP009273.1	BW25113_RS00620	135322	137712	-	2391	gcd	protein_coding	-0.519147	0.376973	0.973809
NZ_CP009273.1	BW25113_RS00625	137918	138454	+	537	hpt	protein_coding	0.724379	0.298399	0.944393
NZ_CP009273.1	BW25113_RS00630	138495	139157	-	663	can	protein_coding	0.0275821	0.952924	0.99913
NZ_CP009273.1	BW25113_RS00635	139266	140192	+	927	yadG	protein_coding	0.912814	0.266313	0.937268
NZ_CP009273.1	BW25113_RS00640	140189	140959	+	771	yadH	protein_coding	0.256268	0.629985	0.99913
NZ_CP009273.1	BW25113_RS00645	141064	141504	+	441	yadI	protein_coding	0.835622	0.145376	0.812239
NZ_CP009273.1	BW25113_RS00650	141568	142797	+	1230	yadE	protein_coding	0.695823	0.266187	0.937268
NZ_CP009273.1	BW25113_RS00655	142801	143181	-	381	panD	protein_coding	0.927973	0.118483	0.75466
NZ_CP009273.1	BW25113_RS00660	143455	144357	+	903	rpnC	protein_coding	1.74771	0.0749237	0.658776
NZ_CP009273.1	BW25113_RS00665	144431	145282	-	852	panC	protein_coding	-0.0181407	0.972456	0.99913
NZ_CP009273.1	BW25113_RS00670	145294	146088	-	795	panB	protein_coding	0.311127	0.544775	0.99913
NZ_CP009273.1	BW25113_RS00675	146202	147452	-	1251	yadC	protein_coding	0.158455	0.870314	0.99913
NZ_CP009273.1	BW25113_RS00680	147490	148086	-	597	yadK	protein_coding	-0.442961	0.792293	0.99913
NZ_CP009273.1	BW25113_RS00685	148113	148718	-	606	yadL	protein_coding	2.66009	0.157964	0.835296
NZ_CP009273.1	BW25113_RS00690	148730	149299	-	570	yadM	protein_coding	-0.0297166	0.981134	0.99913
NZ_CP009273.1	BW25113_RS00695	149316	151913	-	2598	htrE	protein_coding	-0.171721	0.846867	0.99913
NZ_CP009273.1	BW25113_RS00700	151948	152688	-	741	yadV	protein_coding	-1.82911	0.256474	0.933551
NZ_CP009273.1	BW25113_RS00705	152786	153370	-	585	yadN	protein_coding	-1.42897	0.0831268	0.694168
NZ_CP009273.1	BW25113_RS00710	153740	154219	-	480	folK	protein_coding	-0.335274	0.677395	0.99913
NZ_CP009273.1	BW25113_RS00715	154216	155613	-	1398	pcnB	protein_coding	-0.452414	0.38023	0.973809
NZ_CP009273.1	BW25113_RS00720	155673	156569	-	897	gluQRS	protein_coding	-0.277577	0.685812	0.99913
NZ_CP009273.1	BW25113_RS00725	156636	157091	-	456	dksA	protein_coding	0.734262	0.130441	0.789647
NZ_CP009273.1	BW25113_RS00730	157269	157973	-	705	sfsA	protein_coding	0.80729	0.143803	0.808467
NZ_CP009273.1	BW25113_RS00735	157988	158518	-	531	thpR	protein_coding	-0.20992	0.755524	0.99913
NZ_CP009273.1	BW25113_RS00740	158592	161021	+	2430	hrpB	protein_coding	0.109021	0.833607	0.99913
NZ_CP009273.1	BW25113_RS00750	161217	163751	+	2535	mrcB	protein_coding	-0.317323	0.507581	0.99913
NZ_CP009273.1	BW25113_RS00755	163971	166214	+	2244	fhuA	protein_coding	0.449144	0.364819	0.965686
NZ_CP009273.1	BW25113_RS00760	166265	167062	+	798	fhuC	protein_coding	0.00294499	0.996195	0.99913
NZ_CP009273.1	BW25113_RS00765	167062	167952	+	891	fhuD	protein_coding	0.314941	0.578801	0.99913
NZ_CP009273.1	BW25113_RS00770	167949	169931	+	1983	fhuB	protein_coding	0.0759099	0.88205	0.99913
NZ_CP009273.1	BW25113_RS00775	170089	171369	-	1281	hemL	protein_coding	-0.178149	0.726702	0.99913
NZ_CP009273.1	BW25113_RS26045	171535	171582	+	48	yadX	protein_coding	0.879446	0.358891	0.96515
NZ_CP009273.1	BW25113_RS00780	171594	173015	+	1422	clcA	protein_coding	1.12371	0.110727	0.739607
NZ_CP009273.1	BW25113_RS25410	173039	173104	+	66	yadW	protein_coding	1.52878	0.0991963	0.720597
NZ_CP009273.1	BW25113_RS00785	173097	173441	+	345	erpA	protein_coding	0.943387	0.0997871	0.720597
NZ_CP009273.1	BW25113_RS00790	173488	174111	-	624	yadS	protein_coding	-0.294163	0.661562	0.99913
NZ_CP009273.1	BW25113_RS00795	174149	174949	-	801	btuF	protein_coding	-0.538786	0.296348	0.944393
NZ_CP009273.1	BW25113_RS00800	174942	175640	-	699	mtnN	protein_coding	-0.479308	0.334291	0.957018
NZ_CP009273.1	BW25113_RS00805	175724	177241	+	1518	dgt	protein_coding	0.58488	0.29288	0.944393
NZ_CP009273.1	BW25113_RS00810	177371	178795	+	1425	degP	protein_coding	-0.493861	0.331821	0.957018
NZ_CP009273.1	BW25113_RS00815	178950	180107	+	1158	cdaR	protein_coding	0.958836	0.0873075	0.704829
NZ_CP009273.1	BW25113_RS00820	180196	180582	-	387	yaeH	protein_coding	1.07399	0.0346033	0.495127
NZ_CP009273.1	BW25113_RS00825	180744	181556	-	813	yaeI	protein_coding	0.0218703	0.979809	0.99913
NZ_CP009273.1	BW25113_RS00830	181610	182434	-	825	dapD	protein_coding	-0.00958483	0.984002	0.99913
NZ_CP009273.1	BW25113_RS00835	182465	185137	-	2673	glnD	protein_coding	0.0379843	0.94579	0.99913
NZ_CP009273.1	BW25113_RS00840	185199	185993	-	795	map	protein_coding	0.115221	0.810398	0.99913
NZ_CP009273.1	BW25113_RS00845	186361	187086	+	726	rpsB	protein_coding	-0.864458	0.0946756	0.717922
NZ_CP009273.1	BW25113_RS00850	187344	188195	+	852	tsf	protein_coding	-0.920807	0.0729047	0.650715
NZ_CP009273.1	BW25113_RS00855	188342	189067	+	726	pyrH	protein_coding	-0.111339	0.822265	0.99913
NZ_CP009273.1	BW25113_RS00860	189359	189916	+	558	frr	protein_coding	-0.103612	0.819179	0.99913
NZ_CP009273.1	BW25113_RS00865	190008	191204	+	1197	ispC	protein_coding	-0.0696793	0.88962	0.99913
NZ_CP009273.1	BW25113_RS00870	191393	192151	+	759	ispU	protein_coding	-0.438057	0.420493	0.990708
NZ_CP009273.1	BW25113_RS00875	192164	193021	+	858	cdsA	protein_coding	-0.449646	0.363239	0.96515
NZ_CP009273.1	BW25113_RS00880	193033	194385	+	1353	rseP	protein_coding	-0.23287	0.615816	0.99913
NZ_CP009273.1	BW25113_RS00885	194415	196847	+	2433	bamA	protein_coding	-0.713524	0.180213	0.871177
NZ_CP009273.1	BW25113_RS00890	196969	197454	+	486	skp	protein_coding	-0.0308072	0.947207	0.99913
NZ_CP009273.1	BW25113_RS00895	197458	198483	+	1026	lpxD	protein_coding	-0.534686	0.237089	0.923845
NZ_CP009273.1	BW25113_RS00900	198588	199043	+	456	fabZ	protein_coding	0.065446	0.909602	0.99913
NZ_CP009273.1	BW25113_RS00905	199047	199835	+	789	lpxA	protein_coding	-1.21657	0.0257932	0.428765
NZ_CP009273.1	BW25113_RS00910	199835	200983	+	1149	lpxB	protein_coding	-0.535148	0.268272	0.937268
NZ_CP009273.1	BW25113_RS00915	200980	201576	+	597	rnhB	protein_coding	-0.044212	0.937479	0.99913
NZ_CP009273.1	BW25113_RS00920	201613	205095	+	3483	dnaE	protein_coding	-0.337055	0.492434	0.99913
NZ_CP009273.1	BW25113_RS00925	205108	206067	+	960	accA	protein_coding	0.0353458	0.939507	0.99913
NZ_CP009273.1	BW25113_RS00930	206166	208307	+	2142	ldcC	protein_coding	0.19823	0.781697	0.99913
NZ_CP009273.1	BW25113_RS00935	208364	208753	+	390	yaeR	protein_coding	0.715248	0.261656	0.937268
NZ_CP009273.1	BW25113_RS00940	208818	210116	+	1299	tilS	protein_coding	-0.0936971	0.874601	0.99913
NZ_CP009273.1	BW25113_RS00945	210165	210425	-	261	rof	protein_coding	0.110769	0.825199	0.99913
NZ_CP009273.1	BW25113_RS00950	210412	210612	-	201	yaeP	protein_coding	0.638342	0.190512	0.884042
NZ_CP009273.1	BW25113_RS00955	210778	211323	+	546	yaeQ	protein_coding	-0.312345	0.539565	0.99913
NZ_CP009273.1	BW25113_RS00960	211320	211742	+	423	arfB	protein_coding	0.409635	0.523414	0.99913
NZ_CP009273.1	BW25113_RS00965	211756	212466	+	711	nlpE	protein_coding	0.469032	0.444636	0.993776
NZ_CP009273.1	BW25113_RS00970	212666	213490	-	825	yaeF	protein_coding	0.282034	0.722914	0.99913
NZ_CP009273.1	BW25113_RS00975	213544	215262	-	1719	proS	protein_coding	-0.480497	0.317406	0.945569
NZ_CP009273.1	BW25113_RS00980	215374	216081	-	708	tsaA	protein_coding	-1.0223	0.0907783	0.712563
NZ_CP009273.1	BW25113_RS00985	216078	216482	-	405	rcsF	protein_coding	-0.396962	0.408865	0.988468
NZ_CP009273.1	BW25113_RS00990	216600	217415	-	816	metQ	protein_coding	0.385551	0.405524	0.988468
NZ_CP009273.1	BW25113_RS00995	217455	218108	-	654	metI	protein_coding	0.331342	0.576501	0.99913
NZ_CP009273.1	BW25113_RS01000	218101	219132	-	1032	metN	protein_coding	-0.575913	0.388236	0.976353
NZ_CP009273.1	BW25113_RS01005	219320	219895	+	576	gmhB	protein_coding	0.13752	0.774474	0.99913
NZ_CP009273.1	BW25113_RS01010	220258	221799	+	1542	NA	rRNA	NA	NA	NA
NZ_CP009273.1	BW25113_RS01015	221868	221944	+	77	NA	tRNA	-0.189018	0.790018	0.99913
NZ_CP009273.1	BW25113_RS01020	221987	222062	+	76	NA	tRNA	-0.844698	0.104018	0.723029
NZ_CP009273.1	BW25113_RS01025	222246	225149	+	2904	NA	rRNA	NA	NA	NA
NZ_CP009273.1	BW25113_RS01030	225245	225360	+	116	rrf	rRNA	NA	NA	NA
NZ_CP009273.1	BW25113_RS01035	225415	225491	+	77	NA	tRNA	0.0510544	0.950767	0.99913
NZ_CP009273.1	BW25113_RS01040	225654	226457	+	804	dkgB	protein_coding	0.704537	0.299693	0.944393
NZ_CP009273.1	BW25113_RS01045	226454	227368	-	915	yafC	protein_coding	-0.0348804	0.954769	0.99913
NZ_CP009273.1	BW25113_RS01050	227609	228409	+	801	yafD	protein_coding	0.282021	0.583245	0.99913
NZ_CP009273.1	BW25113_RS01055	228413	229036	+	624	yafE	protein_coding	-0.569702	0.307858	0.945569
NZ_CP009273.1	BW25113_RS01060	229084	230442	-	1359	mltD	protein_coding	-0.976276	0.0327983	0.484709
NZ_CP009273.1	BW25113_RS01065	230514	231269	-	756	gloB	protein_coding	0.917445	0.186701	0.883456
NZ_CP009273.1	BW25113_RS01070	231303	232025	+	723	yafS	protein_coding	0.507433	0.320833	0.949926
NZ_CP009273.1	BW25113_RS01075	232022	232489	-	468	rnhA	protein_coding	0.694405	0.280203	0.940994
NZ_CP009273.1	BW25113_RS01080	232554	233285	+	732	dnaQ	protein_coding	-0.574266	0.27172	0.937268
NZ_CP009273.1	BW25113_RS01085	233418	233494	+	77	NA	tRNA	-1.474	0.017462	0.390271
NZ_CP009273.1	BW25113_RS01090	233822	234607	+	786	NA	protein_coding	-1.36714	0.0200406	0.403449
NZ_CP009273.1	BW25113_RS01095	234744	235223	-	480	ykfM	protein_coding	3.4326	0.221183	0.922857
NZ_CP009273.1	BW25113_RS01100	235233	235589	-	357	NA	pseudogene	-0.495521	0.785847	0.99913
NZ_CP009273.1	BW25113_RS25420	235587	235865	+	279	NA	pseudogene	2.1191	0.389731	0.976912
NZ_CP009273.1	BW25113_RS01110	235906	236676	-	771	yafV	protein_coding	0.866896	0.14795	0.816606
NZ_CP009273.1	BW25113_RS01115	236857	237303	+	447	ivy	protein_coding	1.66783	0.0238336	0.417502
NZ_CP009273.1	BW25113_RS01120	237346	239790	-	2445	fadE	protein_coding	0.223564	0.764178	0.99913
NZ_CP009273.1	BW25113_RS01125	240030	240608	+	579	lpcA	protein_coding	0.116476	0.812688	0.99913
NZ_CP009273.1	BW25113_RS01130	240814	241581	+	768	yafJ	protein_coding	0.128084	0.839337	0.99913
NZ_CP009273.1	BW25113_RS01135	241552	242292	-	741	dpaA	protein_coding	-0.844316	0.0716869	0.646607
NZ_CP009273.1	BW25113_RS01140	242448	242726	-	279	yafQ	protein_coding	0.694513	0.364404	0.96515
NZ_CP009273.1	BW25113_RS01145	242729	242989	-	261	dinJ	protein_coding	0.0125197	0.980264	0.99913
NZ_CP009273.1	BW25113_RS01150	243199	243948	+	750	yafL	protein_coding	0.292548	0.820814	0.99913
NZ_CP009273.1	BW25113_RS01155	244124	244621	+	498	rayT	protein_coding	0.917622	0.242475	0.923845
NZ_CP009273.1	BW25113_RS01160	244845	246557	-	1713	NA	pseudogene	-1.5203	0.212206	0.917219
NZ_CP009273.1	BW25113_RS01165	246529	247314	+	786	lafU	protein_coding	0.416003	0.765563	0.99913
NZ_CP009273.1	BW25113_RS01170	247385	248440	+	1056	dinB	protein_coding	-0.637144	0.224015	0.922857
NZ_CP009273.1	BW25113_RS01175	248492	248785	+	294	yafN	protein_coding	0.819224	0.436616	0.991814
NZ_CP009273.1	BW25113_RS01180	248788	249186	+	399	yafO	protein_coding	0.319512	0.699018	0.99913
NZ_CP009273.1	BW25113_RS01185	249196	249648	+	453	yafP	protein_coding	-0.204034	0.802531	0.99913
NZ_CP009273.1	BW25113_RS01190	249966	250172	+	207	NA	pseudogene	-5.04447	0.0160848	0.378118
NZ_CP009273.1	BW25113_RS01195	250168	250689	+	522	prfH	pseudogene	-1.32012	0.446633	0.993776
NZ_CP009273.1	BW25113_RS01200	250746	252203	-	1458	pepD	protein_coding	0.167527	0.722445	0.99913
NZ_CP009273.1	BW25113_RS01205	252464	252922	+	459	gpt	protein_coding	-0.189607	0.808218	0.99913
NZ_CP009273.1	BW25113_RS01210	253014	254258	+	1245	frsA	protein_coding	0.00812486	0.987927	0.99913
NZ_CP009273.1	BW25113_RS01215	254316	254717	+	402	crl	protein_coding	1.43517	0.0273019	0.437089
NZ_CP009273.1	BW25113_RS01220	254756	255811	-	1056	phoE	protein_coding	-0.933536	0.325569	0.950518
NZ_CP009273.1	BW25113_RS01225	256099	257202	+	1104	proB	protein_coding	-0.266769	0.598995	0.99913
NZ_CP009273.1	BW25113_RS01230	257214	258467	+	1254	proA	protein_coding	-0.0972737	0.842488	0.99913
NZ_CP009273.1	BW25113_RS01235	258582	258657	+	76	NA	tRNA	-2.53916	0.000338676	0.0301289
NZ_CP009273.1	BW25113_RS01240	259039	259380	-	342	ykfI	protein_coding	-0.0265236	0.98288	0.99913
NZ_CP009273.1	BW25113_RS01245	259401	259718	-	318	yafW	protein_coding	-0.855193	0.856012	0.99913
NZ_CP009273.1	BW25113_RS23240	259737	259958	-	222	ykfH	protein_coding	-1.47802	0.694015	0.99913
NZ_CP009273.1	BW25113_RS01250	259967	260443	-	477	ykfG	protein_coding	1.0224	0.69421	0.99913
NZ_CP009273.1	BW25113_RS01255	260459	260917	-	459	yafX	protein_coding	2.03448	0.660853	0.99913
NZ_CP009273.1	BW25113_RS01260	261015	261254	-	240	ykfF	protein_coding	-0.465499	0.863703	0.99913
NZ_CP009273.1	BW25113_RS01265	261331	261798	-	468	ykfB	protein_coding	1.07564	0.186266	0.883456
NZ_CP009273.1	BW25113_RS25425	261821	262264	-	444	yafY	protein_coding	1.06116	0.388681	0.976353
NZ_CP009273.1	BW25113_RS25430	262264	262491	-	228	ypjK	protein_coding	0.314273	0.881992	0.99913
NZ_CP009273.1	BW25113_RS25435	262487	262678	-	192	NA	pseudogene	0.143551	0.968288	0.99913
NZ_CP009273.1	BW25113_RS01280	262895	263716	-	822	yafZ	protein_coding	0.717464	0.825593	0.99913
NZ_CP009273.1	BW25113_RS01285	263808	264671	-	864	ykfA	protein_coding	-0.29987	0.656961	0.99913
NZ_CP009273.1	BW25113_RS01290	265000	265893	-	894	perR	protein_coding	0.168689	0.835319	0.99913
NZ_CP009273.1	BW25113_RS01295	265989	266246	+	258	NA	pseudogene	1.1601	0.280937	0.941368
NZ_CP009273.1	BW25113_RS01300	266314	267465	+	1152	NA	protein_coding	1.28781	0.349313	0.965138
NZ_CP009273.1	BW25113_RS01305	267475	267900	+	426	NA	pseudogene	-0.532382	0.511458	0.99913
NZ_CP009273.1	BW25113_RS01320	268573	269664	+	1092	ykfC	pseudogene	-0.360973	0.682643	0.99913
NZ_CP009273.1	BW25113_RS01325	269812	270792	-	981	NA	protein_coding	0.595842	0.640362	0.99913
NZ_CP009273.1	BW25113_RS01330	271036	272439	+	1404	mmuP	protein_coding	0.967068	0.254682	0.931163
NZ_CP009273.1	BW25113_RS01335	272426	273358	+	933	mmuM	protein_coding	0.629437	0.338375	0.958156
NZ_CP009273.1	BW25113_RS01340	273467	274513	-	1047	fbpC	protein_coding	-1.4026	0.18908	0.883456
NZ_CP009273.1	BW25113_RS01345	274525	274872	-	348	NA	pseudogene	-0.754265	0.675094	0.99913
NZ_CP009273.1	BW25113_RS01350	274889	275586	-	698	NA	protein_coding	-0.568888	0.8299	0.99913
NZ_CP009273.1	BW25113_RS23265	275642	275815	+	174	NA	pseudogene	-0.160334	0.945455	0.99913
NZ_CP009273.1	BW25113_RS01360	275825	276073	-	249	NA	pseudogene	0.243662	0.65182	0.99913
NZ_CP009273.1	BW25113_RS01365	276096	276446	-	351	yagB	protein_coding	-0.3681	0.498268	0.99913
NZ_CP009273.1	BW25113_RS26050	276460	276525	-	66	NA	pseudogene	-0.911798	0.13244	0.792716
NZ_CP009273.1	BW25113_RS01370	276540	277694	-	1155	yagA	protein_coding	-0.20526	0.92807	0.99913
NZ_CP009273.1	BW25113_RS01375	277989	278897	+	909	yagE	protein_coding	1.09003	0.0970936	0.720597
NZ_CP009273.1	BW25113_RS01380	278912	280879	+	1968	yagF	protein_coding	0.106816	0.889527	0.99913
NZ_CP009273.1	BW25113_RS01385	281106	282488	+	1383	yagG	protein_coding	-1.42164	0.190165	0.884042
NZ_CP009273.1	BW25113_RS01390	282500	284110	+	1611	yagH	protein_coding	-0.56238	0.671922	0.99913
NZ_CP009273.1	BW25113_RS01395	284115	284873	-	759	xynR	protein_coding	0.330602	0.620637	0.99913
NZ_CP009273.1	BW25113_RS01400	285012	286016	-	1005	argF	protein_coding	0.556723	0.620249	0.99913
NZ_CP009273.1	BW25113_RS26055	285986	286081	-	96	argL	protein_coding	0.492411	0.776998	0.99913
NZ_CP009273.1	BW25113_RS23270	286140	286343	+	204	NA	pseudogene	0.306001	0.757034	0.99913
NZ_CP009273.1	BW25113_RS01405	286360	287057	-	698	NA	protein_coding	NA	NA	NA
NZ_CP009273.1	BW25113_RS01410	287211	287942	+	732	yagJ	protein_coding	0.61303	0.269928	0.937268
NZ_CP009273.1	BW25113_RS01415	288033	288659	-	627	yagK	protein_coding	-0.623304	0.383398	0.974875
NZ_CP009273.1	BW25113_RS01420	288931	289629	-	699	yagL	protein_coding	0.0254737	0.972339	0.99913
NZ_CP009273.1	BW25113_RS01425	289656	290510	-	855	yagM	protein_coding	-0.723075	0.42187	0.990708
NZ_CP009273.1	BW25113_RS01430	290629	290853	-	225	ykgV	protein_coding	0.0108403	0.988157	0.99913
NZ_CP009273.1	BW25113_RS01435	290850	291290	-	441	yagN	protein_coding	0.553583	0.240795	0.923845
NZ_CP009273.1	BW25113_RS01440	291407	292807	-	1401	intF	protein_coding	-0.253587	0.616083	0.99913
NZ_CP009273.1	BW25113_RS01450	293092	293430	-	339	NA	pseudogene	-0.330805	0.778133	0.99913
NZ_CP009273.1	BW25113_RS01455	293481	294437	-	957	paoD	protein_coding	0.127002	0.921591	0.99913
NZ_CP009273.1	BW25113_RS01460	294447	296645	-	2199	paoC	protein_coding	1.32127	0.429971	0.990708
NZ_CP009273.1	BW25113_RS01465	296642	297598	-	957	paoB	protein_coding	2.74453	0.409979	0.988468
NZ_CP009273.1	BW25113_RS01470	297595	298284	-	690	paoA	protein_coding	1.45835	0.603199	0.99913
NZ_CP009273.1	BW25113_RS01475	298702	299316	+	615	yagU	protein_coding	0.46406	0.356088	0.96515
NZ_CP009273.1	BW25113_RS01480	299564	299893	-	330	ykgJ	protein_coding	-0.37196	0.708981	0.99913
NZ_CP009273.1	BW25113_RS01485	300206	300916	-	711	ecpE	protein_coding	0.818689	0.444346	0.993776
NZ_CP009273.1	BW25113_RS01490	300885	302528	-	1644	ecpD	protein_coding	-0.324102	0.68513	0.99913
NZ_CP009273.1	BW25113_RS01495	302518	305043	-	2526	ecpC	protein_coding	0.24539	0.848937	0.99913
NZ_CP009273.1	BW25113_RS01500	305069	305737	-	669	ecpB	protein_coding	0.712444	0.751558	0.99913
NZ_CP009273.1	BW25113_RS01505	305795	306382	-	588	ecpA	protein_coding	-0.0924571	0.913837	0.99913
NZ_CP009273.1	BW25113_RS01510	306457	306999	-	543	ecpR	protein_coding	3.23757	0.270037	0.937268
NZ_CP009273.1	BW25113_RS01515	307823	308050	+	228	ykgL	protein_coding	0.441946	0.739423	0.99913
NZ_CP009273.1	BW25113_RS01520	308085	308225	-	141	ykgO	protein_coding	0.99361	0.473772	0.99913
NZ_CP009273.1	BW25113_RS01525	308225	308488	-	264	ykgM	protein_coding	0.522058	0.509246	0.99913
NZ_CP009273.1	BW25113_RS26450	308852	308953	-	102	ykgR	protein_coding	1.14977	0.312947	0.945569
NZ_CP009273.1	BW25113_RS26060	309427	309516	-	90	NA	pseudogene	1.42702	0.76695	0.99913
NZ_CP009273.1	BW25113_RS01535	310068	310943	+	876	NA	pseudogene	-0.77957	0.736713	0.99913
NZ_CP009273.1	BW25113_RS01545	311002	312164	+	1163	NA	protein_coding	-0.573533	0.729164	0.99913
NZ_CP009273.1	BW25113_RS01550	312194	312847	-	654	NA	pseudogene	0.304386	0.708914	0.99913
NZ_CP009273.1	BW25113_RS25445	313150	313278	+	129	NA	pseudogene	0.5003	0.770047	0.99913
NZ_CP009273.1	BW25113_RS01555	313437	314030	-	594	rclC	protein_coding	-0.982064	0.344287	0.962166
NZ_CP009273.1	BW25113_RS01560	314042	314278	-	237	rclB	protein_coding	0.401282	0.759682	0.99913
NZ_CP009273.1	BW25113_RS01565	314387	315712	-	1326	rclA	protein_coding	-0.214681	0.82798	0.99913
NZ_CP009273.1	BW25113_RS01570	315938	316792	+	855	rclR	protein_coding	-1.06811	0.328068	0.95346
NZ_CP009273.1	BW25113_RS01575	317319	318038	+	720	ykgE	protein_coding	-0.0458394	0.925463	0.99913
NZ_CP009273.1	BW25113_RS01580	318049	319476	+	1428	ykgF	protein_coding	-0.776633	0.18887	0.883456
NZ_CP009273.1	BW25113_RS01585	319469	320164	+	696	ykgG	protein_coding	-0.362143	0.59275	0.99913
NZ_CP009273.1	BW25113_RS01595	320407	321075	-	669	ykgH	protein_coding	-0.315496	0.694534	0.99913
NZ_CP009273.1	BW25113_RS01600	321288	322958	-	1671	betA	protein_coding	0.0486007	0.939163	0.99913
NZ_CP009273.1	BW25113_RS01605	322972	324444	-	1473	betB	protein_coding	0.389508	0.484661	0.99913
NZ_CP009273.1	BW25113_RS01610	324458	325045	-	588	betI	protein_coding	0.886983	0.241173	0.923845
NZ_CP009273.1	BW25113_RS01615	325174	327207	+	2034	betT	protein_coding	-0.570621	0.344879	0.962166
NZ_CP009273.1	BW25113_RS25450	327513	327587	+	75	NA	protein_coding	0.0348444	0.99157	0.99913
NZ_CP009273.1	BW25113_RS01625	328082	329170	+	1089	pdeL	protein_coding	-0.982016	0.078153	0.672828
NZ_CP009273.1	BW25113_RS01630	329212	330144	-	933	yahB	protein_coding	1.16283	0.0916792	0.713852
NZ_CP009273.1	BW25113_RS01635	330236	330733	-	498	yahC	protein_coding	-3.40744	0.426777	0.990708
NZ_CP009273.1	BW25113_RS01640	330991	331596	+	606	yahD	protein_coding	0.0943978	0.966887	0.99913
NZ_CP009273.1	BW25113_RS01645	331636	332499	+	864	yahE	protein_coding	-1.99097	0.574425	0.99913
NZ_CP009273.1	BW25113_RS01650	332489	334036	+	1548	fdrA	protein_coding	0.029463	0.992026	0.99913
NZ_CP009273.1	BW25113_RS01655	334036	335454	+	1419	yahG	protein_coding	0.571696	0.6719	0.99913
NZ_CP009273.1	BW25113_RS01660	335480	335800	+	321	yahH	protein_coding	2.42704	0.502866	0.99913
NZ_CP009273.1	BW25113_RS01665	335876	336826	+	951	yahI	protein_coding	1.44992	0.605788	0.99913
NZ_CP009273.1	BW25113_RS01670	336836	338218	+	1383	yahJ	protein_coding	0.532764	0.512698	0.99913
NZ_CP009273.1	BW25113_RS26065	338434	338508	+	75	NA	pseudogene	-1.51561	0.703426	0.99913
NZ_CP009273.1	BW25113_RS01675	338595	339644	+	1050	yahK	protein_coding	1.71744	0.231217	0.923845
NZ_CP009273.1	BW25113_RS01680	339887	340702	+	816	yahL	protein_coding	-1.25393	0.222096	0.922857
NZ_CP009273.1	BW25113_RS01685	341115	341360	+	246	yahM	protein_coding	-0.744294	0.288988	0.944393
NZ_CP009273.1	BW25113_RS01690	341377	342048	-	672	yahN	protein_coding	1.45196	0.103046	0.720597
NZ_CP009273.1	BW25113_RS01695	342195	342470	+	276	yahO	protein_coding	1.86012	0.0429637	0.525819
NZ_CP009273.1	BW25113_RS01700	342568	344154	-	1587	prpR	protein_coding	0.393818	0.811533	0.99913
NZ_CP009273.1	BW25113_RS01705	344393	345283	+	891	prpB	protein_coding	-2.49904	0.385051	0.974875
NZ_CP009273.1	BW25113_RS01710	345723	346892	+	1170	prpC	protein_coding	2.7534	0.407478	0.988468
NZ_CP009273.1	BW25113_RS01715	346926	348377	+	1452	prpD	protein_coding	0.672796	0.80471	0.99913
NZ_CP009273.1	BW25113_RS01720	348417	350303	+	1887	prpE	protein_coding	-0.165569	0.887408	0.99913
NZ_CP009273.1	BW25113_RS01725	350633	351892	+	1260	codB	protein_coding	0.113665	0.886147	0.99913
NZ_CP009273.1	BW25113_RS01730	351882	353165	+	1284	codA	protein_coding	-0.0940182	0.894851	0.99913
NZ_CP009273.1	BW25113_RS01735	353502	354401	-	900	cynR	protein_coding	-0.0842159	0.934418	0.99913
NZ_CP009273.1	BW25113_RS01740	354510	355169	+	660	cynT	protein_coding	-2.66738	0.132803	0.793843
NZ_CP009273.1	BW25113_RS01745	355200	355670	+	471	cynS	protein_coding	-0.00578929	0.997308	0.99913
NZ_CP009273.1	BW25113_RS01750	355676	356857	+	1182	cynX	protein_coding	-0.837959	0.361059	0.96515
NZ_CP009273.1	BW25113_RS01755	356960	357571	-	612	lacA	protein_coding	0.281659	0.853532	0.99913
NZ_CP009273.1	BW25113_RS01760	357637	358890	-	1254	lacY	protein_coding	0.0207158	0.99198	0.99913
NZ_CP009273.1	BW25113_RS01765	358942	360141	-	1200	NA	protein_coding	0.147684	0.925713	0.99913
NZ_CP009273.1	BW25113_RS23320	360355	360654	-	300	NA	pseudogene	-0.136888	0.937778	0.99913
NZ_CP009273.1	BW25113_RS01775	360661	361743	-	1083	lacI	protein_coding	0.233195	0.697187	0.99913
NZ_CP009273.1	BW25113_RS01780	361820	362653	-	834	mhpR	protein_coding	1.21447	0.334106	0.957018
NZ_CP009273.1	BW25113_RS01785	362844	364508	+	1665	mhpA	protein_coding	-0.707596	0.673967	0.99913
NZ_CP009273.1	BW25113_RS01790	364510	365454	+	945	mhpB	protein_coding	-2.8841	0.285988	0.943829
NZ_CP009273.1	BW25113_RS01795	365472	365993	+	522	mhpC	pseudogene	-0.500175	0.887651	0.99913
NZ_CP009273.1	BW25113_RS01800	366055	367206	+	1152	NA	protein_coding	1.27801	0.481205	0.99913
NZ_CP009273.1	BW25113_RS01805	367214	367561	+	348	mhpC	pseudogene	0.712321	0.336829	0.958156
NZ_CP009273.1	BW25113_RS01810	367571	368380	+	810	mhpD	protein_coding	0.532196	0.541093	0.99913
NZ_CP009273.1	BW25113_RS01815	368377	369327	+	951	mhpF	protein_coding	0.512371	0.491538	0.99913
NZ_CP009273.1	BW25113_RS01820	369324	370337	+	1014	mhpE	protein_coding	0.193787	0.827187	0.99913
NZ_CP009273.1	BW25113_RS26310	370582	370751	+	170	NA	pseudogene	0.0030433	0.997275	0.99913
NZ_CP009273.1	BW25113_RS01825	370915	372126	+	1212	mhpT	protein_coding	0.340811	0.798441	0.99913
NZ_CP009273.1	BW25113_RS01830	372228	372767	+	540	yaiL	protein_coding	-0.515141	0.328467	0.95346
NZ_CP009273.1	BW25113_RS01835	372991	373824	-	834	fghA	protein_coding	-0.425823	0.450654	0.994933
NZ_CP009273.1	BW25113_RS01840	373918	375027	-	1110	frmA	protein_coding	-0.498005	0.339998	0.95897
NZ_CP009273.1	BW25113_RS01845	375062	375337	-	276	frmR	protein_coding	1.09677	0.239494	0.923845
NZ_CP009273.1	BW25113_RS01850	375525	376298	-	774	yaiO	protein_coding	0.169301	0.841757	0.99913
NZ_CP009273.1	BW25113_RS01855	376300	376743	-	444	NA	protein_coding	0.143551	0.968288	0.99913
NZ_CP009273.1	BW25113_RS01870	376807	378035	+	1229	NA	protein_coding	0.996435	0.696272	0.99913
NZ_CP009273.1	BW25113_RS23340	378044	378307	-	264	NA	pseudogene	1.31946	0.505401	0.99913
NZ_CP009273.1	BW25113_RS01875	378195	379391	-	1197	yaiP	protein_coding	0.340811	0.798441	0.99913
NZ_CP009273.1	BW25113_RS01880	379401	380072	-	672	NA	pseudogene	-1.04184	0.72156	0.99913
NZ_CP009273.1	BW25113_RS01885	380688	381650	+	963	tauA	protein_coding	-0.855193	0.856012	0.99913
NZ_CP009273.1	BW25113_RS01890	381663	382430	+	768	tauB	protein_coding	1.21423	0.609607	0.99913
NZ_CP009273.1	BW25113_RS01895	382427	383254	+	828	tauC	protein_coding	-4.34416	0.142509	0.807055
NZ_CP009273.1	BW25113_RS01900	383251	384102	+	852	tauD	protein_coding	0.773021	0.589731	0.99913
NZ_CP009273.1	BW25113_RS01905	384209	385183	-	975	hemB	protein_coding	-0.249097	0.615884	0.99913
NZ_CP009273.1	BW25113_RS01915	385707	387233	+	1527	NA	pseudogene	0.19731	0.8268	0.99913
NZ_CP009273.1	BW25113_RS01920	387195	388357	-	1163	NA	protein_coding	-1.01286	0.344426	0.962166
NZ_CP009273.1	BW25113_RS01930	388429	389874	+	1446	NA	pseudogene	-0.627357	0.267954	0.937268
NZ_CP009273.1	BW25113_RS01935	389962	390585	+	624	iprA	protein_coding	0.693044	0.743612	0.99913
NZ_CP009273.1	BW25113_RS01940	390586	391743	-	1158	ampH	protein_coding	-0.496624	0.441135	0.991927
NZ_CP009273.1	BW25113_RS01950	392095	393315	+	1221	sbmA	protein_coding	0.304343	0.605855	0.99913
NZ_CP009273.1	BW25113_RS01955	393328	394422	+	1095	yaiW	protein_coding	-0.535498	0.344566	0.962166
NZ_CP009273.1	BW25113_RS01960	394481	394789	-	309	yaiY	protein_coding	-0.733961	0.673948	0.99913
NZ_CP009273.1	BW25113_RS25465	395049	395261	+	213	yaiZ	protein_coding	0.987285	0.0628208	0.605134
NZ_CP009273.1	BW25113_RS01970	395285	396379	-	1095	ddlA	protein_coding	-0.614137	0.250141	0.929999
NZ_CP009273.1	BW25113_RS25915	396457	396660	+	204	NA	protein_coding	0.143551	0.968288	0.99913
NZ_CP009273.1	BW25113_RS01980	396842	397102	+	261	iraP	protein_coding	1.8036	0.0575361	0.585086
NZ_CP009273.1	BW25113_RS01985	397203	398618	+	1416	phoA	protein_coding	0.20483	0.785503	0.99913
NZ_CP009273.1	BW25113_RS01990	398737	399057	+	321	psiF	protein_coding	2.37617	0.159312	0.837939
NZ_CP009273.1	BW25113_RS01995	399159	400274	+	1116	adrA	protein_coding	0.38347	0.820846	0.99913
NZ_CP009273.1	BW25113_RS02000	400291	401100	-	810	proC	protein_coding	-0.179769	0.780609	0.99913
NZ_CP009273.1	BW25113_RS02005	401220	401678	+	459	yaiI	protein_coding	0.552616	0.314074	0.945569
NZ_CP009273.1	BW25113_RS02010	401861	402385	+	525	aroL	protein_coding	0.19071	0.710773	0.99913
NZ_CP009273.1	BW25113_RS02015	402435	402626	+	192	yaiA	protein_coding	0.606551	0.277211	0.939243
NZ_CP009273.1	BW25113_RS02025	402884	403561	+	678	aroM	protein_coding	-0.647817	0.207665	0.916455
NZ_CP009273.1	BW25113_RS02030	403633	403917	+	285	ppnP	protein_coding	1.37517	0.0213398	0.4043
NZ_CP009273.1	BW25113_RS02035	404065	404406	+	342	NA	pseudogene	-0.846669	0.136166	0.797152
NZ_CP009273.1	BW25113_RS25470	404403	404486	+	84	NA	protein_coding	0.319681	0.803147	0.99913
NZ_CP009273.1	BW25113_RS02040	404564	405475	-	912	rdgC	protein_coding	-0.0856293	0.883904	0.99913
NZ_CP009273.1	BW25113_RS02045	405600	406508	+	909	mak	protein_coding	1.89222	0.0741211	0.652986
NZ_CP009273.1	BW25113_RS02050	406753	407937	-	1185	araJ	protein_coding	-0.468516	0.488411	0.99913
NZ_CP009273.1	BW25113_RS02055	408063	411209	-	3147	sbcC	protein_coding	-0.0624759	0.908542	0.99913
NZ_CP009273.1	BW25113_RS02060	411206	412408	-	1203	sbcD	protein_coding	-0.267977	0.658185	0.99913
NZ_CP009273.1	BW25113_RS02065	412598	413287	+	690	phoB	protein_coding	0.567582	0.591368	0.99913
NZ_CP009273.1	BW25113_RS02070	413345	414640	+	1296	phoR	protein_coding	-0.443492	0.551473	0.99913
NZ_CP009273.1	BW25113_RS02075	415047	416366	+	1320	brnQ	protein_coding	-0.521749	0.279198	0.940402
NZ_CP009273.1	BW25113_RS02080	416442	417815	+	1374	proY	protein_coding	-0.388925	0.46724	0.99913
NZ_CP009273.1	BW25113_RS02085	417971	419788	+	1818	malZ	protein_coding	0.600626	0.474247	0.99913
NZ_CP009273.1	BW25113_RS02090	419793	420374	-	582	acpH	protein_coding	-0.853585	0.227049	0.922857
NZ_CP009273.1	BW25113_RS02095	420467	421537	+	1071	queA	protein_coding	-0.597833	0.237717	0.923845
NZ_CP009273.1	BW25113_RS02100	421593	422720	+	1128	tgt	protein_coding	-2.05481	0.00146965	0.0865951
NZ_CP009273.1	BW25113_RS02105	422743	423075	+	333	yajC	protein_coding	0.193505	0.685758	0.99913
NZ_CP009273.1	BW25113_RS02110	423103	424950	+	1848	secD	protein_coding	-0.526091	0.274347	0.937434
NZ_CP009273.1	BW25113_RS02115	424961	425932	+	972	secF	protein_coding	-0.519981	0.286955	0.943829
NZ_CP009273.1	BW25113_RS02120	426061	426408	+	348	yajD	protein_coding	0.710531	0.170916	0.859647
NZ_CP009273.1	BW25113_RS02130	426585	427469	-	885	tsx	protein_coding	-0.0949584	0.837908	0.99913
NZ_CP009273.1	BW25113_RS02135	427768	428307	-	540	yajI	protein_coding	0.125545	0.863901	0.99913
NZ_CP009273.1	BW25113_RS02140	428458	428907	+	450	nrdR	protein_coding	0.494447	0.384961	0.974875
NZ_CP009273.1	BW25113_RS02145	428911	430014	+	1104	ribD	protein_coding	0.125187	0.802806	0.99913
NZ_CP009273.1	BW25113_RS02150	430103	430573	+	471	ribE	protein_coding	-0.994315	0.0368037	0.498699
NZ_CP009273.1	BW25113_RS02155	430593	431012	+	420	nusB	protein_coding	-0.436315	0.393504	0.980389
NZ_CP009273.1	BW25113_RS02160	431090	432067	+	978	thiL	protein_coding	0.238223	0.675143	0.99913
NZ_CP009273.1	BW25113_RS02165	432045	432563	+	519	pgpA	protein_coding	1.04408	0.040538	0.524395
NZ_CP009273.1	BW25113_RS02170	432617	433591	-	975	yajO	protein_coding	-0.378763	0.525211	0.99913
NZ_CP009273.1	BW25113_RS02175	433771	435633	-	1863	dxs	protein_coding	0.138588	0.774352	0.99913
NZ_CP009273.1	BW25113_RS02180	435658	436557	-	900	ispA	protein_coding	0.40152	0.466443	0.99913
NZ_CP009273.1	BW25113_RS02185	436557	436799	-	243	xseB	protein_coding	0.319692	0.62155	0.99913
NZ_CP009273.1	BW25113_RS02190	437005	438453	+	1449	thiI	protein_coding	-1.09821	0.0365979	0.498699
NZ_CP009273.1	BW25113_RS02195	438507	439097	-	591	yajL	protein_coding	-0.456974	0.521149	0.99913
NZ_CP009273.1	BW25113_RS02200	439060	439971	-	912	panE	protein_coding	-0.0907666	0.879211	0.99913
NZ_CP009273.1	BW25113_RS02205	440139	440630	+	492	yajQ	protein_coding	-1.41066	0.0222987	0.406159
NZ_CP009273.1	BW25113_RS02210	440758	442122	-	1365	yajR	protein_coding	-0.233013	0.702398	0.99913
NZ_CP009273.1	BW25113_RS02215	442271	443161	-	891	cyoE	protein_coding	-1.01567	0.0822182	0.692302
NZ_CP009273.1	BW25113_RS02220	443173	443502	-	330	cyoD	protein_coding	0.0154358	0.975062	0.99913
NZ_CP009273.1	BW25113_RS02225	443502	444116	-	615	cyoC	protein_coding	-0.124319	0.788157	0.99913
NZ_CP009273.1	BW25113_RS02230	444106	446097	-	1992	cyoB	protein_coding	-0.599038	0.217508	0.922857
NZ_CP009273.1	BW25113_RS02235	446119	447066	-	948	cyoA	protein_coding	-1.43729	0.0242697	0.42096
NZ_CP009273.1	BW25113_RS02240	447526	449001	-	1476	ampG	protein_coding	-0.563748	0.26027	0.936858
NZ_CP009273.1	BW25113_RS02245	449045	449623	-	579	yajG	protein_coding	-0.0212749	0.965062	0.99913
NZ_CP009273.1	BW25113_RS02250	449928	450245	+	318	bolA	protein_coding	1.72013	0.0125298	0.334398
NZ_CP009273.1	BW25113_RS02260	450589	451887	+	1299	tig	protein_coding	-0.670007	0.190317	0.884042
NZ_CP009273.1	BW25113_RS02265	452133	452756	+	624	clpP	protein_coding	0.84719	0.102971	0.720597
NZ_CP009273.1	BW25113_RS02270	452882	454156	+	1275	clpX	protein_coding	-0.893924	0.0979212	0.720597
NZ_CP009273.1	BW25113_RS02275	454344	456698	+	2355	lon	protein_coding	-0.270394	0.575085	0.99913
NZ_CP009273.1	BW25113_RS02280	456889	457179	+	291	hupB	protein_coding	0.272631	0.537978	0.99913
NZ_CP009273.1	BW25113_RS02285	457371	459242	+	1872	ppiD	protein_coding	0.0250946	0.957866	0.99913
NZ_CP009273.1	BW25113_RS02290	459393	459764	+	372	ybaV	protein_coding	0.394767	0.646501	0.99913
NZ_CP009273.1	BW25113_RS02295	459858	460256	+	399	fadM	protein_coding	0.390962	0.742008	0.99913
NZ_CP009273.1	BW25113_RS02300	460308	461003	-	696	queC	protein_coding	0.503507	0.465029	0.99913
NZ_CP009273.1	BW25113_RS02305	461068	462768	-	1701	ybaE	protein_coding	0.66823	0.287113	0.943829
NZ_CP009273.1	BW25113_RS02310	462868	463686	+	819	cof	protein_coding	0.0609409	0.908267	0.99913
NZ_CP009273.1	BW25113_RS02315	463839	464297	+	459	decR	protein_coding	0.536264	0.336748	0.958156
NZ_CP009273.1	BW25113_RS02320	464327	466099	+	1773	mdlA	protein_coding	-0.222489	0.692273	0.99913
NZ_CP009273.1	BW25113_RS02325	466092	467873	+	1782	mdlB	protein_coding	0.196776	0.714811	0.99913
NZ_CP009273.1	BW25113_RS02330	468054	468392	+	339	glnK	protein_coding	-0.921673	0.686884	0.99913
NZ_CP009273.1	BW25113_RS02335	468422	469708	+	1287	amtB	protein_coding	0.987439	0.226535	0.922857
NZ_CP009273.1	BW25113_RS02340	469757	470617	-	861	tesB	protein_coding	0.110866	0.86756	0.99913
NZ_CP009273.1	BW25113_RS02345	470835	471407	+	573	ybaY	protein_coding	-0.333569	0.61594	0.99913
NZ_CP009273.1	BW25113_RS02350	471438	471749	-	312	NA	protein_coding	2.09101	0.140507	0.799848
NZ_CP009273.1	BW25113_RS23035	471912	472008	+	97	ffs	SRP_RNA	-0.879239	0.306592	0.945569
NZ_CP009273.1	BW25113_RS02355	472128	472481	+	354	ybaA	protein_coding	-1.86779	0.000481505	0.0397198
NZ_CP009273.1	BW25113_RS02360	472523	474073	-	1551	pdeB	protein_coding	-0.232519	0.652546	0.99913
NZ_CP009273.1	BW25113_RS02365	474237	474707	-	471	ylaC	protein_coding	-0.013885	0.976858	0.99913
NZ_CP009273.1	BW25113_RS02370	474823	475374	-	552	maa	protein_coding	-1.07436	0.0337611	0.493232
NZ_CP009273.1	BW25113_RS02375	475546	475764	-	219	hha	protein_coding	0.473972	0.423544	0.990708
NZ_CP009273.1	BW25113_RS02380	475790	476164	-	375	tomB	protein_coding	-0.0708707	0.874972	0.99913
NZ_CP009273.1	BW25113_RS02385	476710	479859	-	3150	acrB	protein_coding	-0.96371	0.0624377	0.604408
NZ_CP009273.1	BW25113_RS02390	479882	481075	-	1194	acrA	protein_coding	-0.454338	0.358591	0.96515
NZ_CP009273.1	BW25113_RS02395	481217	481864	+	648	acrR	protein_coding	0.122681	0.835912	0.99913
NZ_CP009273.1	BW25113_RS02400	481992	485354	+	3363	mscK	protein_coding	-0.673267	0.177285	0.868929
NZ_CP009273.1	BW25113_RS02410	485566	485727	-	162	rsmS	protein_coding	0.878503	0.688909	0.99913
NZ_CP009273.1	BW25113_RS02415	485741	486268	-	528	priC	protein_coding	-1.14581	0.0967533	0.720597
NZ_CP009273.1	BW25113_RS02420	486338	486715	+	378	ybaN	protein_coding	-0.229044	0.692403	0.99913
NZ_CP009273.1	BW25113_RS02425	486868	487419	+	552	apt	protein_coding	-1.52985	0.00175215	0.096945
NZ_CP009273.1	BW25113_RS02430	487548	489479	+	1932	dnaX	protein_coding	0.219444	0.63849	0.99913
NZ_CP009273.1	BW25113_RS02435	489532	489861	+	330	ybaB	protein_coding	0.386697	0.450156	0.994933
NZ_CP009273.1	BW25113_RS02440	489861	490466	+	606	recR	protein_coding	-0.521163	0.288391	0.944393
NZ_CP009273.1	BW25113_RS02445	490576	492450	+	1875	htpG	protein_coding	0.0447189	0.925675	0.99913
NZ_CP009273.1	BW25113_RS02450	492631	493275	+	645	adk	protein_coding	-0.199217	0.687682	0.99913
NZ_CP009273.1	BW25113_RS02455	493511	494473	+	963	hemH	protein_coding	0.656751	0.336766	0.958156
NZ_CP009273.1	BW25113_RS02460	494470	495429	-	960	aes	protein_coding	-0.129217	0.875476	0.99913
NZ_CP009273.1	BW25113_RS02465	495581	496885	+	1305	gsk	protein_coding	-0.59659	0.25026	0.929999
NZ_CP009273.1	BW25113_RS02470	497018	498694	-	1677	ybaL	protein_coding	0.262689	0.587649	0.99913
NZ_CP009273.1	BW25113_RS02475	498932	500152	-	1221	fsr	protein_coding	0.28097	0.664622	0.99913
NZ_CP009273.1	BW25113_RS02480	500370	502022	+	1653	ushA	protein_coding	0.799493	0.167689	0.85405
NZ_CP009273.1	BW25113_RS02485	502059	502538	-	480	ybaK	protein_coding	-0.734906	0.216019	0.922857
NZ_CP009273.1	BW25113_RS02490	502742	503536	-	795	ybaP	protein_coding	-0.342297	0.562986	0.99913
NZ_CP009273.1	BW25113_RS02495	503674	504015	+	342	ybaQ	protein_coding	1.13304	0.177972	0.868929
NZ_CP009273.1	BW25113_RS02500	504331	506835	-	2505	copA	protein_coding	0.641373	0.322971	0.949926
NZ_CP009273.1	BW25113_RS02505	507097	508029	+	933	glsA	protein_coding	-0.0977725	0.957086	0.99913
NZ_CP009273.1	BW25113_RS02510	508032	509324	+	1293	ybaT	protein_coding	-0.453793	0.680822	0.99913
NZ_CP009273.1	BW25113_RS26070	509355	509452	+	98	NA	pseudogene	0.693682	0.445907	0.993776
NZ_CP009273.1	BW25113_RS02515	509449	509856	+	408	cueR	protein_coding	1.06872	0.125393	0.770878
NZ_CP009273.1	BW25113_RS02520	509857	510315	-	459	ybbJ	protein_coding	-0.00111077	0.99869	0.99913
NZ_CP009273.1	BW25113_RS02525	510312	511229	-	918	qmcA	protein_coding	0.534754	0.427467	0.990708
NZ_CP009273.1	BW25113_RS02530	511375	512052	+	678	fetA	protein_coding	1.38558	0.041095	0.524395
NZ_CP009273.1	BW25113_RS02535	512039	512818	+	780	fetB	protein_coding	0.777707	0.249337	0.929999
NZ_CP009273.1	BW25113_RS02540	512881	513735	-	855	cnoX	protein_coding	0.586601	0.310105	0.945569
NZ_CP009273.1	BW25113_RS02545	513796	514605	-	810	ybbO	protein_coding	0.740809	0.219866	0.922857
NZ_CP009273.1	BW25113_RS02550	514595	515218	-	624	tesA	protein_coding	0.468121	0.471248	0.99913
NZ_CP009273.1	BW25113_RS02555	515189	515875	+	687	ybbA	protein_coding	0.127875	0.892167	0.99913
NZ_CP009273.1	BW25113_RS02560	515872	518286	+	2415	ybbP	protein_coding	-0.188979	0.784852	0.99913
NZ_CP009273.1	BW25113_RS02565	518717	522997	+	4281	rhsD	protein_coding	0.225698	0.732909	0.99913
NZ_CP009273.1	BW25113_RS02570	523037	523405	+	369	ybbC	protein_coding	0.689203	0.546328	0.99913
NZ_CP009273.1	BW25113_RS02575	523408	524115	+	708	NA	pseudogene	0.193774	0.847748	0.99913
NZ_CP009273.1	BW25113_RS24960	524096	524356	+	261	NA	protein_coding	-1.24446	0.451377	0.995526
NZ_CP009273.1	BW25113_RS25970	524413	524586	+	174	NA	protein_coding	0.829333	0.597553	0.99913
NZ_CP009273.1	BW25113_RS02585	525107	525472	-	366	ylbG	pseudogene	-0.025416	0.976738	0.99913
NZ_CP009273.1	BW25113_RS02590	525588	526682	-	1095	mnmH	protein_coding	0.347284	0.64377	0.99913
NZ_CP009273.1	BW25113_RS02595	526751	527677	-	927	allS	protein_coding	1.44239	0.402414	0.985998
NZ_CP009273.1	BW25113_RS02600	527907	528389	+	483	allA	protein_coding	0.379197	0.709068	0.99913
NZ_CP009273.1	BW25113_RS02605	528467	529282	+	816	allR	protein_coding	0.538462	0.285297	0.943829
NZ_CP009273.1	BW25113_RS02610	529372	531153	+	1782	gcl	protein_coding	0.5006	0.648931	0.99913
NZ_CP009273.1	BW25113_RS02615	531166	531942	+	777	hyi	protein_coding	-2.41579	0.460421	0.998197
NZ_CP009273.1	BW25113_RS02620	532042	532920	+	879	glxR	protein_coding	0.0321141	0.980739	0.99913
NZ_CP009273.1	BW25113_RS02625	533089	534543	+	1455	ybbW	protein_coding	0.431028	0.876681	0.99913
NZ_CP009273.1	BW25113_RS02630	534603	535964	+	1362	allB	protein_coding	-0.67534	0.378475	0.973809
NZ_CP009273.1	BW25113_RS02635	536021	537322	+	1302	ybbY	protein_coding	-0.00860828	0.995178	0.99913
NZ_CP009273.1	BW25113_RS02640	537344	538489	+	1146	glxK	protein_coding	1.02408	0.687248	0.99913
NZ_CP009273.1	BW25113_RS02645	538717	539502	-	786	allE	protein_coding	1.68544	0.0965695	0.720597
NZ_CP009273.1	BW25113_RS02650	539513	540748	-	1236	allC	protein_coding	1.44514	0.13971	0.799464
NZ_CP009273.1	BW25113_RS02655	540770	541819	-	1050	allD	protein_coding	-0.855193	0.856012	0.99913
NZ_CP009273.1	BW25113_RS02660	542136	543803	+	1668	fdrA	protein_coding	1.44992	0.605788	0.99913
NZ_CP009273.1	BW25113_RS02665	543813	545072	+	1260	ylbE	protein_coding	-0.763329	0.768349	0.99913
NZ_CP009273.1	BW25113_RS02670	545083	545898	+	816	ylbF	protein_coding	-1.31292	0.381196	0.973809
NZ_CP009273.1	BW25113_RS02675	545895	546788	+	894	ybcF	protein_coding	0.143551	0.968288	0.99913
NZ_CP009273.1	BW25113_RS02680	546983	548050	-	1068	purK	protein_coding	-0.234005	0.808207	0.99913
NZ_CP009273.1	BW25113_RS02685	548047	548556	-	510	purE	protein_coding	-0.61885	0.466428	0.99913
NZ_CP009273.1	BW25113_RS02690	548674	549396	-	723	lpxH	protein_coding	-0.609702	0.230729	0.923845
NZ_CP009273.1	BW25113_RS02695	549399	549893	-	495	ppiB	protein_coding	0.142452	0.756382	0.99913
NZ_CP009273.1	BW25113_RS02700	550067	551452	+	1386	cysS	protein_coding	-1.0102	0.0462703	0.531813
NZ_CP009273.1	BW25113_RS02705	551488	552009	-	522	ybcI	protein_coding	-0.993055	0.420078	0.990708
NZ_CP009273.1	BW25113_RS02710	552117	552329	-	213	ybcJ	protein_coding	0.448035	0.514779	0.99913
NZ_CP009273.1	BW25113_RS02715	552331	553197	-	867	folD	protein_coding	-0.493317	0.33893	0.958156
NZ_CP009273.1	BW25113_RS02720	553668	554210	+	543	fimA	protein_coding	-0.845036	0.583439	0.99913
NZ_CP009273.1	BW25113_RS02725	554430	555122	+	693	fimC	protein_coding	1.449	0.767017	0.99913
NZ_CP009273.1	BW25113_RS02730	555153	557756	+	2604	sfmD	protein_coding	-0.19214	0.844428	0.99913
NZ_CP009273.1	BW25113_RS02735	557798	558775	+	978	fimH	protein_coding	-1.32728	0.48123	0.99913
NZ_CP009273.1	BW25113_RS02740	558786	559301	+	516	sfmF	protein_coding	0.654305	0.74944	0.99913
NZ_CP009273.1	BW25113_RS02745	559304	559936	-	633	fimZ	protein_coding	-0.0587239	0.976043	0.99913
NZ_CP009273.1	BW25113_RS02750	560179	560255	+	77	NA	tRNA	-1.22859	0.0154649	0.373813
NZ_CP009273.1	BW25113_RS02755	560271	561434	-	1164	intD	protein_coding	1.01907	0.0975845	0.720597
NZ_CP009273.1	BW25113_RS02760	561554	561832	-	279	NA	pseudogene	2.70164	0.219074	0.922857
NZ_CP009273.1	BW25113_RS02765	561832	562143	+	312	NA	pseudogene	-1.23556	0.251772	0.929999
NZ_CP009273.1	BW25113_RS02770	562140	562229	+	90	NA	pseudogene	0.444306	0.929115	0.99913
NZ_CP009273.1	BW25113_RS02780	562298	563460	+	1163	NA	protein_coding	0.181183	0.917046	0.99913
NZ_CP009273.1	BW25113_RS02785	563491	563703	+	213	NA	pseudogene	-0.259072	0.830372	0.99913
NZ_CP009273.1	BW25113_RS02790	563771	564103	+	333	emrE	protein_coding	-0.285917	0.636849	0.99913
NZ_CP009273.1	BW25113_RS25485	564151	564300	+	150	ylcJ	protein_coding	-2.22402	0.349309	0.965138
NZ_CP009273.1	BW25113_RS02800	564358	565884	+	1527	ybcK	protein_coding	-0.102956	0.910673	0.99913
NZ_CP009273.1	BW25113_RS02805	566349	566900	+	552	ybcL	protein_coding	0.652984	0.455636	0.996994
NZ_CP009273.1	BW25113_RS02810	566910	567707	+	798	ybcM	protein_coding	0.397599	0.649515	0.99913
NZ_CP009273.1	BW25113_RS24970	567824	567925	+	102	NA	protein_coding	-1.69749	0.198645	0.903057
NZ_CP009273.1	BW25113_RS02815	567922	568377	+	456	ybcN	protein_coding	-0.0879234	0.959597	0.99913
NZ_CP009273.1	BW25113_RS02820	568377	568547	+	171	ninE	protein_coding	2.4159	0.51028	0.99913
NZ_CP009273.1	BW25113_RS02825	568540	568830	+	291	ybcO	protein_coding	-1.51561	0.703426	0.99913
NZ_CP009273.1	BW25113_RS02830	568827	569189	+	363	rusA	protein_coding	-3.47002	0.155228	0.828499
NZ_CP009273.1	BW25113_RS02835	569186	569326	+	141	ylcG	protein_coding	0.126752	0.975001	0.99913
NZ_CP009273.1	BW25113_RS02840	569412	569795	+	384	quuD	protein_coding	2.695	0.224113	0.922857
NZ_CP009273.1	BW25113_RS02850	570193	571173	-	981	NA	protein_coding	0.894071	0.438086	0.991814
NZ_CP009273.1	BW25113_RS02855	571214	572281	-	1068	NA	protein_coding	0.0154966	0.973483	0.99913
NZ_CP009273.1	BW25113_RS02860	572854	573069	+	216	essD	protein_coding	-1.30649	0.118763	0.75466
NZ_CP009273.1	BW25113_RS02865	573069	573566	+	498	rrrD	protein_coding	-0.526429	0.526121	0.99913
NZ_CP009273.1	BW25113_RS25490	573783	573965	+	183	rzoD	protein_coding	2.42704	0.502866	0.99913
NZ_CP009273.1	BW25113_RS02875	574056	574349	-	294	bor	protein_coding	-0.253292	0.67835	0.99913
NZ_CP009273.1	BW25113_RS02880	574640	575050	-	411	ybcV	protein_coding	-0.354806	0.814032	0.99913
NZ_CP009273.1	BW25113_RS02885	575336	575542	+	207	ybcW	protein_coding	0.156588	0.851237	0.99913
NZ_CP009273.1	BW25113_RS02890	575707	575901	-	195	ylcI	protein_coding	2.51442	0.176115	0.867573
NZ_CP009273.1	BW25113_RS02900	576290	576835	+	546	nohD	protein_coding	1.83872	0.383364	0.974875
NZ_CP009273.1	BW25113_RS25975	576810	577118	+	309	NA	pseudogene	-1.2692	0.559294	0.99913
NZ_CP009273.1	BW25113_RS25980	577116	577553	+	438	NA	pseudogene	-0.833661	0.69045	0.99913
NZ_CP009273.1	BW25113_RS26455	577526	577663	+	138	NA	protein_coding	0.731223	0.821895	0.99913
NZ_CP009273.1	BW25113_RS02910	577608	578274	-	667	NA	pseudogene	-1.07936	0.248095	0.929999
NZ_CP009273.1	BW25113_RS26085	578424	578591	+	168	NA	pseudogene	1.01367	0.696932	0.99913
NZ_CP009273.1	BW25113_RS02920	579137	579886	+	750	appY	protein_coding	-1.37566	0.115801	0.746293
NZ_CP009273.1	BW25113_RS02925	580136	581089	-	954	ompT	protein_coding	1.98828	0.02728	0.437089
NZ_CP009273.1	BW25113_RS02935	581603	582364	-	762	envY	protein_coding	-0.727493	0.575662	0.99913
NZ_CP009273.1	BW25113_RS02940	582547	583437	-	891	ybcH	protein_coding	-0.40894	0.66876	0.99913
NZ_CP009273.1	BW25113_RS02945	583438	586410	-	2973	nfrA	protein_coding	-0.400701	0.559107	0.99913
NZ_CP009273.1	BW25113_RS02950	586397	588634	-	2238	nrfB	protein_coding	-0.536303	0.358158	0.96515
NZ_CP009273.1	BW25113_RS02955	588784	590226	-	1443	cusS	protein_coding	-0.61378	0.374019	0.973809
NZ_CP009273.1	BW25113_RS02960	590216	590899	-	684	cusR	protein_coding	-1.02622	0.0993848	0.720597
NZ_CP009273.1	BW25113_RS02965	591056	592429	+	1374	cusC	protein_coding	-0.488566	0.790536	0.99913
NZ_CP009273.1	BW25113_RS02970	592587	592919	+	333	cusF	protein_coding	-0.462718	0.8787	0.99913
NZ_CP009273.1	BW25113_RS02975	592935	594158	+	1224	cusB	protein_coding	-1.04933	0.446733	0.993776
NZ_CP009273.1	BW25113_RS02980	594170	597313	+	3144	cusA	protein_coding	0.0186637	0.987629	0.99913
NZ_CP009273.1	BW25113_RS02985	597415	598791	+	1377	pheP	protein_coding	-1.08968	0.047248	0.534573
NZ_CP009273.1	BW25113_RS02990	598872	600119	-	1248	ybdG	protein_coding	-0.0325343	0.945332	0.99913
NZ_CP009273.1	BW25113_RS02995	600227	600880	-	654	nfsB	protein_coding	-1.02502	0.0694192	0.63499
NZ_CP009273.1	BW25113_RS03000	600974	601342	-	369	ybdF	protein_coding	-0.0774825	0.886353	0.99913
NZ_CP009273.1	BW25113_RS03005	601407	601655	-	249	ybdJ	protein_coding	-0.184999	0.760505	0.99913
NZ_CP009273.1	BW25113_RS03010	601721	602839	-	1119	ybdK	protein_coding	1.72187	0.103079	0.720597
NZ_CP009273.1	BW25113_RS26460	603055	603323	-	269	NA	pseudogene	0.227358	0.841298	0.99913
NZ_CP009273.1	BW25113_RS03020	603292	603444	+	153	hokE	protein_coding	0.39537	0.825431	0.99913
NZ_CP009273.1	BW25113_RS03025	603521	604633	+	1113	NA	protein_coding	0.931094	0.623261	0.99913
NZ_CP009273.1	BW25113_RS03030	604915	605535	-	621	entD	protein_coding	-0.95985	0.208269	0.916455
NZ_CP009273.1	BW25113_RS03035	605710	607950	-	2241	fepA	protein_coding	0.528802	0.358632	0.96515
NZ_CP009273.1	BW25113_RS03040	608193	609395	+	1203	fes	protein_coding	1.75499	0.0406774	0.524395
NZ_CP009273.1	BW25113_RS03045	609398	609616	+	219	ybdZ	protein_coding	1.62204	0.288939	0.944393
NZ_CP009273.1	BW25113_RS03050	609613	613494	+	3882	entF	protein_coding	0.624624	0.268221	0.937268
NZ_CP009273.1	BW25113_RS03055	613710	614843	+	1134	wzz(fepE)	protein_coding	-0.250374	0.828647	0.99913
NZ_CP009273.1	BW25113_RS03060	614840	615655	-	816	fepC	protein_coding	0.68608	0.384894	0.974875
NZ_CP009273.1	BW25113_RS03065	615652	616644	-	993	fepG	protein_coding	0.580043	0.396519	0.983383
NZ_CP009273.1	BW25113_RS03070	616641	617645	-	1005	fepD	protein_coding	0.718237	0.231874	0.923845
NZ_CP009273.1	BW25113_RS03075	617756	619006	+	1251	entS	protein_coding	-0.258256	0.699852	0.99913
NZ_CP009273.1	BW25113_RS03080	619010	619966	-	957	fepB	protein_coding	0.665804	0.318038	0.945569
NZ_CP009273.1	BW25113_RS03085	620341	621516	+	1176	entC	protein_coding	1.02597	0.110767	0.739607
NZ_CP009273.1	BW25113_RS03090	621526	623136	+	1611	entE	protein_coding	0.796518	0.219856	0.922857
NZ_CP009273.1	BW25113_RS03095	623150	624007	+	858	entB	protein_coding	0.437422	0.579508	0.99913
NZ_CP009273.1	BW25113_RS03100	624007	624753	+	747	entA	protein_coding	0.0807512	0.900185	0.99913
NZ_CP009273.1	BW25113_RS03105	624756	625169	+	414	entH	protein_coding	2.00841	0.0417029	0.524395
NZ_CP009273.1	BW25113_RS03110	625350	627455	+	2106	cstA	protein_coding	1.61775	0.00668898	0.231663
NZ_CP009273.1	BW25113_RS03115	627638	627835	+	198	ybdD	protein_coding	1.49196	0.145548	0.812239
NZ_CP009273.1	BW25113_RS03120	627845	628933	-	1089	hcxA	protein_coding	0.394852	0.570777	0.99913
NZ_CP009273.1	BW25113_RS03125	629042	630202	+	1161	ybdL	protein_coding	-0.912115	0.24522	0.927918
NZ_CP009273.1	BW25113_RS03130	630203	630832	-	630	ybdM	protein_coding	0.45748	0.649825	0.99913
NZ_CP009273.1	BW25113_RS03135	630805	632025	-	1221	ybdN	protein_coding	1.13757	0.467017	0.99913
NZ_CP009273.1	BW25113_RS03140	632172	633074	-	903	ybdO	protein_coding	-2.07542	0.0412923	0.524395
NZ_CP009273.1	BW25113_RS03145	633283	634029	-	747	dsbG	protein_coding	0.461101	0.53253	0.99913
NZ_CP009273.1	BW25113_RS03150	634401	634964	+	564	ahpC	protein_coding	-0.217813	0.635388	0.99913
NZ_CP009273.1	BW25113_RS03155	635209	636774	+	1566	ahpF	protein_coding	0.0286142	0.952276	0.99913
NZ_CP009273.1	BW25113_RS03160	636895	637323	-	429	uspG	protein_coding	0.596678	0.237834	0.923845
NZ_CP009273.1	BW25113_RS03165	637544	638782	+	1239	ybdR	protein_coding	0.465261	0.635115	0.99913
NZ_CP009273.1	BW25113_RS26315	638786	638875	-	90	yldA	protein_coding	1.98558	0.354089	0.96515
NZ_CP009273.1	BW25113_RS03175	639013	639423	-	411	rnk	protein_coding	0.593221	0.271107	0.937268
NZ_CP009273.1	BW25113_RS03180	639653	640459	-	807	rna	protein_coding	0.0623231	0.894546	0.99913
NZ_CP009273.1	BW25113_RS03185	640573	642036	-	1464	citT	protein_coding	-0.519501	0.554875	0.99913
NZ_CP009273.1	BW25113_RS03190	642087	642965	-	879	citG	protein_coding	-0.855193	0.856012	0.99913
NZ_CP009273.1	BW25113_RS03195	642940	643491	-	552	citX	protein_coding	-2.55078	0.104532	0.724061
NZ_CP009273.1	BW25113_RS03200	643495	645027	-	1533	citF	protein_coding	-0.639119	0.65914	0.99913
NZ_CP009273.1	BW25113_RS03205	645038	645946	-	909	citE	protein_coding	-2.28946	0.644586	0.99913
NZ_CP009273.1	BW25113_RS03210	645943	646239	-	297	citD	protein_coding	-2.28946	0.644586	0.99913
NZ_CP009273.1	BW25113_RS03215	646254	647312	-	1059	citC	protein_coding	2.42704	0.502866	0.99913
NZ_CP009273.1	BW25113_RS03220	647691	649349	+	1659	dpiB	protein_coding	0.313236	0.733376	0.99913
NZ_CP009273.1	BW25113_RS03225	649318	649998	+	681	dpiA	protein_coding	0.285021	0.785132	0.99913
NZ_CP009273.1	BW25113_RS03230	650039	651424	-	1386	dcuC	protein_coding	-0.811805	0.105215	0.727681
NZ_CP009273.1	BW25113_RS03235	652013	652573	+	561	pagP	protein_coding	0.282583	0.679128	0.99913
NZ_CP009273.1	BW25113_RS03240	652748	652957	+	210	cspE	protein_coding	0.0962181	0.858111	0.99913
NZ_CP009273.1	BW25113_RS03245	653011	653394	-	384	crcB	protein_coding	0.797477	0.347468	0.964198
NZ_CP009273.1	BW25113_RS03250	653487	654274	+	788	NA	pseudogene	0.995175	0.229283	0.923845
NZ_CP009273.1	BW25113_RS03255	654403	654606	+	204	tatE	protein_coding	1.2147	0.211186	0.917056
NZ_CP009273.1	BW25113_RS03260	654707	655672	-	966	lipA	protein_coding	-0.947532	0.0400098	0.524395
NZ_CP009273.1	BW25113_RS03265	655881	656834	-	954	ybeF	protein_coding	0.0279641	0.972811	0.99913
NZ_CP009273.1	BW25113_RS03275	657093	657734	-	642	lipB	protein_coding	0.238406	0.750875	0.99913
NZ_CP009273.1	BW25113_RS03280	657835	658098	-	264	ybeD	protein_coding	-0.608139	0.303499	0.945077
NZ_CP009273.1	BW25113_RS03285	658208	659419	-	1212	dacA	protein_coding	-0.945157	0.0670513	0.623394
NZ_CP009273.1	BW25113_RS03290	659558	660646	-	1089	rlpA	protein_coding	-0.267339	0.602767	0.99913
NZ_CP009273.1	BW25113_RS03295	660657	661769	-	1113	mrdB	protein_coding	-0.750466	0.159569	0.837939
NZ_CP009273.1	BW25113_RS03300	661772	663673	-	1902	mrdA	protein_coding	-0.430308	0.36796	0.971167
NZ_CP009273.1	BW25113_RS03305	663704	664171	-	468	rlmH	protein_coding	-0.123925	0.828693	0.99913
NZ_CP009273.1	BW25113_RS03310	664175	664492	-	318	rsfS	protein_coding	-0.214313	0.668187	0.99913
NZ_CP009273.1	BW25113_RS03315	664752	665363	-	612	cobC	protein_coding	0.886001	0.284226	0.943829
NZ_CP009273.1	BW25113_RS03320	665387	666028	-	642	nadD	protein_coding	0.375758	0.573174	0.99913
NZ_CP009273.1	BW25113_RS03325	666030	667061	-	1032	holA	protein_coding	-0.438316	0.431516	0.990708
NZ_CP009273.1	BW25113_RS03330	667061	667642	-	582	lptE	protein_coding	-1.26754	0.0415497	0.524395
NZ_CP009273.1	BW25113_RS03335	667657	670239	-	2583	leuS	protein_coding	-0.213518	0.65239	0.99913
NZ_CP009273.1	BW25113_RS03340	670474	670956	+	483	ybeL	protein_coding	1.24595	0.0457763	0.531169
NZ_CP009273.1	BW25113_RS03345	671026	672003	-	978	ybeQ	protein_coding	0.121088	0.892994	0.99913
NZ_CP009273.1	BW25113_RS03350	672167	672874	+	708	ybeR	protein_coding	0.507255	0.81949	0.99913
NZ_CP009273.1	BW25113_RS03355	672871	674298	+	1428	djlB	protein_coding	1.44338	0.415102	0.990708
NZ_CP009273.1	BW25113_RS03360	674308	674862	-	555	ybeT	protein_coding	2.44653	0.289962	0.944393
NZ_CP009273.1	BW25113_RS03365	674964	675671	+	708	ybeU	protein_coding	-0.178127	0.931588	0.99913
NZ_CP009273.1	BW25113_RS03370	675668	677119	+	1452	djlC	protein_coding	0.603088	0.472971	0.99913
NZ_CP009273.1	BW25113_RS03375	677179	678849	-	1671	hscC	protein_coding	0.355697	0.68815	0.99913
NZ_CP009273.1	BW25113_RS03380	678933	679868	-	936	rihA	protein_coding	1.20992	0.0364978	0.498699
NZ_CP009273.1	BW25113_RS03385	679986	680711	-	726	gltL	protein_coding	0.590611	0.300729	0.944393
NZ_CP009273.1	BW25113_RS03390	680711	681385	-	675	gltK	protein_coding	0.498193	0.450569	0.994933
NZ_CP009273.1	BW25113_RS03395	681385	682125	-	741	gltJ	protein_coding	0.480018	0.521554	0.99913
NZ_CP009273.1	BW25113_RS03400	682295	683203	-	909	gltI	protein_coding	0.546374	0.281177	0.941457
NZ_CP009273.1	BW25113_RS03405	683453	684433	-	981	NA	protein_coding	-0.594885	0.70038	0.99913
NZ_CP009273.1	BW25113_RS03410	684799	686337	-	1539	lnt	protein_coding	-0.437296	0.401512	0.985998
NZ_CP009273.1	BW25113_RS03415	686362	687240	-	879	corC	protein_coding	-0.36468	0.469245	0.99913
NZ_CP009273.1	BW25113_RS03420	687330	687797	-	468	ybeY	protein_coding	1.10836	0.0997575	0.720597
NZ_CP009273.1	BW25113_RS03425	687794	688834	-	1041	ybeZ	protein_coding	-0.0738063	0.883865	0.99913
NZ_CP009273.1	BW25113_RS03430	688987	690411	-	1425	miaB	protein_coding	-0.610832	0.210525	0.917056
NZ_CP009273.1	BW25113_RS03435	690557	691732	+	1176	ubiF	protein_coding	0.736446	0.218457	0.922857
NZ_CP009273.1	BW25113_RS03440	691886	691960	-	75	NA	tRNA	-1.8821	0.00664644	0.231663
NZ_CP009273.1	BW25113_RS03445	691998	692072	-	75	NA	tRNA	-1.95267	0.00385196	0.164871
NZ_CP009273.1	BW25113_RS03450	692120	692196	-	77	NA	tRNA	-1.39452	0.00775963	0.256974
NZ_CP009273.1	BW25113_RS03455	692212	692286	-	75	NA	tRNA	-2.12157	0.000188921	0.0186333
NZ_CP009273.1	BW25113_RS03460	692321	692395	-	75	NA	tRNA	-2.34178	8.57482e-05	0.0117891
NZ_CP009273.1	BW25113_RS03465	692419	692503	-	85	NA	tRNA	-2.12659	0.000103713	0.0124279
NZ_CP009273.1	BW25113_RS03470	692513	692589	-	77	NA	tRNA	-1.93976	0.000124189	0.0144474
NZ_CP009273.1	BW25113_RS03475	692969	694633	-	1665	asnB	protein_coding	0.21593	0.669111	0.99913
NZ_CP009273.1	BW25113_RS26320	694881	694979	+	99	NA	pseudogene	0.168663	0.966495	0.99913
NZ_CP009273.1	BW25113_RS03480	695030	695782	-	753	nagD	protein_coding	-0.794129	0.187058	0.883456
NZ_CP009273.1	BW25113_RS03485	695830	697050	-	1221	nagC	protein_coding	0.12972	0.821942	0.99913
NZ_CP009273.1	BW25113_RS03490	697059	698207	-	1149	nagA	protein_coding	0.341818	0.531692	0.99913
NZ_CP009273.1	BW25113_RS03495	698267	699067	-	801	nagB	protein_coding	0.968574	0.0901035	0.710956
NZ_CP009273.1	BW25113_RS03500	699400	701346	+	1947	nagE	protein_coding	-0.649492	0.207032	0.916455
NZ_CP009273.1	BW25113_RS03505	701549	703213	+	1665	glnS	protein_coding	-0.253556	0.574361	0.99913
NZ_CP009273.1	BW25113_RS03510	703790	705196	+	1407	chiP	protein_coding	1.46226	0.0415026	0.524395
NZ_CP009273.1	BW25113_RS03515	705246	705572	+	327	chiQ	protein_coding	0.314632	0.704136	0.99913
NZ_CP009273.1	BW25113_RS03520	705656	706102	-	447	fur	protein_coding	0.122981	0.797102	0.99913
NZ_CP009273.1	BW25113_RS03525	706095	706181	-	87	uof	protein_coding	0.165231	0.717225	0.99913
NZ_CP009273.1	BW25113_RS03535	706391	706921	-	531	fldA	protein_coding	0.0160423	0.973613	0.99913
NZ_CP009273.1	BW25113_RS03540	707061	707354	-	294	ybfE	protein_coding	0.164527	0.824499	0.99913
NZ_CP009273.1	BW25113_RS03545	707494	708258	-	765	ybfF	protein_coding	0.375977	0.483885	0.99913
NZ_CP009273.1	BW25113_RS03550	708443	708988	+	546	seqA	protein_coding	-0.170238	0.739801	0.99913
NZ_CP009273.1	BW25113_RS03555	709014	710654	+	1641	pgm	protein_coding	-0.436788	0.374709	0.973809
NZ_CP009273.1	BW25113_RS03560	710868	711362	+	495	NA	protein_coding	-1.42233	0.0922355	0.716562
NZ_CP009273.1	BW25113_RS03565	711403	712053	-	651	NA	pseudogene	-0.150202	0.900363	0.99913
NZ_CP009273.1	BW25113_RS03570	712177	712326	-	150	NA	pseudogene	-1.49487	0.706373	0.99913
NZ_CP009273.1	BW25113_RS03575	712402	713721	-	1320	potE	protein_coding	-0.433203	0.545661	0.99913
NZ_CP009273.1	BW25113_RS03580	713718	715916	-	2199	speF	protein_coding	-0.662099	0.501426	0.99913
NZ_CP009273.1	BW25113_RS26090	716174	716278	-	105	NA	protein_coding	-0.855193	0.856012	0.99913
NZ_CP009273.1	BW25113_RS03590	716512	717189	-	678	kdpE	protein_coding	1.00788	0.443749	0.993776
NZ_CP009273.1	BW25113_RS03595	717186	719870	-	2685	kdpD	protein_coding	0.2419	0.725609	0.99913
NZ_CP009273.1	BW25113_RS03600	719863	720435	-	573	kdpC	protein_coding	-0.533993	0.555532	0.99913
NZ_CP009273.1	BW25113_RS03605	720444	722492	-	2049	kdpB	protein_coding	-0.500605	0.606624	0.99913
NZ_CP009273.1	BW25113_RS03610	722515	724188	-	1674	kdpA	protein_coding	-1.56147	0.251946	0.929999
NZ_CP009273.1	BW25113_RS03615	724188	724277	-	90	kdpF	protein_coding	NA	NA	NA
NZ_CP009273.1	BW25113_RS03620	724590	724796	+	207	ybfA	protein_coding	0.926491	0.106498	0.733201
NZ_CP009273.1	BW25113_RS03625	725039	729232	+	4194	rhsC	protein_coding	-0.339766	0.563856	0.99913
NZ_CP009273.1	BW25113_RS03630	729232	729558	+	327	ybfB	protein_coding	1.39737	0.544004	0.99913
NZ_CP009273.1	BW25113_RS03635	729604	731109	+	1506	NA	pseudogene	-0.15696	0.907761	0.99913
NZ_CP009273.1	BW25113_RS03640	731106	731675	+	570	ybfC	protein_coding	0.22722	0.89063	0.99913
NZ_CP009273.1	BW25113_RS03645	731901	732134	+	234	ybfQ	pseudogene	1.46787	0.606859	0.99913
NZ_CP009273.1	BW25113_RS03650	732281	733417	+	1137	NA	pseudogene	-0.862309	0.734638	0.99913
NZ_CP009273.1	BW25113_RS03655	733548	734306	+	759	ybfD	pseudogene	1.21085	0.614575	0.99913
NZ_CP009273.1	BW25113_RS03660	734457	734966	+	510	ybgA	protein_coding	-0.0630074	0.94316	0.99913
NZ_CP009273.1	BW25113_RS03665	734963	736381	+	1419	phrB	protein_coding	-0.815239	0.267613	0.937268
NZ_CP009273.1	BW25113_RS03670	736531	738012	-	1482	dtpD	protein_coding	-0.268091	0.726403	0.99913
NZ_CP009273.1	BW25113_RS03675	738283	739026	+	744	ybgI	protein_coding	1.99623	0.00190282	0.101566
NZ_CP009273.1	BW25113_RS03680	739049	739705	+	657	pxpB	protein_coding	1.75394	0.0305312	0.467974
NZ_CP009273.1	BW25113_RS03685	739699	740631	+	933	pxpC	protein_coding	0.0784741	0.90923	0.99913
NZ_CP009273.1	BW25113_RS03690	740621	741355	+	735	pxpA	protein_coding	0.623831	0.380666	0.973809
NZ_CP009273.1	BW25113_RS03695	741391	742182	+	792	nei	protein_coding	1.27721	0.19979	0.903736
NZ_CP009273.1	BW25113_RS03700	742179	743225	-	1047	abrB	protein_coding	1.69075	0.00625719	0.221788
NZ_CP009273.1	BW25113_RS03705	743377	744438	-	1062	ybgO	protein_coding	-1.27556	0.230461	0.923845
NZ_CP009273.1	BW25113_RS03710	744435	745163	-	729	ybgP	protein_coding	0.511683	0.707485	0.99913
NZ_CP009273.1	BW25113_RS03715	745178	747634	-	2457	ybgQ	protein_coding	-1.03009	0.452894	0.996726
NZ_CP009273.1	BW25113_RS03720	747685	748251	-	567	ybgD	protein_coding	1.04621	0.616251	0.99913
NZ_CP009273.1	BW25113_RS03725	748641	749924	-	1284	gltA	protein_coding	1.37563	0.0110219	0.312983
NZ_CP009273.1	BW25113_RS25495	750130	750237	-	108	NA	protein_coding	1.5766	0.0891264	0.708172
NZ_CP009273.1	BW25113_RS03735	750618	751022	+	405	sdhC	protein_coding	0.14986	0.819236	0.99913
NZ_CP009273.1	BW25113_RS03740	751016	751363	+	348	sdhD	protein_coding	-0.507347	0.391234	0.978516
NZ_CP009273.1	BW25113_RS03745	751363	753129	+	1767	sdhA	protein_coding	0.577952	0.225134	0.922857
NZ_CP009273.1	BW25113_RS03750	753145	753861	+	717	sdhB	protein_coding	0.390375	0.492846	0.99913
NZ_CP009273.1	BW25113_RS03760	754162	756963	+	2802	sucA	protein_coding	0.581236	0.324726	0.949926
NZ_CP009273.1	BW25113_RS03765	756978	758195	+	1218	odhB	protein_coding	0.701165	0.232291	0.923845
NZ_CP009273.1	BW25113_RS03770	758470	759636	+	1167	sucC	protein_coding	1.44874	0.0312974	0.475415
NZ_CP009273.1	BW25113_RS03775	759636	760505	+	870	sucD	protein_coding	1.14789	0.0830147	0.694168
NZ_CP009273.1	BW25113_RS03780	760609	761331	-	723	mngR	protein_coding	0.349547	0.512546	0.99913
NZ_CP009273.1	BW25113_RS03785	761500	763416	+	1917	mngA	protein_coding	0.590213	0.689963	0.99913
NZ_CP009273.1	BW25113_RS03790	763434	766067	+	2634	mngB	protein_coding	0.50008	0.505739	0.99913
NZ_CP009273.1	BW25113_RS03800	766914	768482	+	1569	cydA	protein_coding	-1.1411	0.0363295	0.498699
NZ_CP009273.1	BW25113_RS03805	768498	769637	+	1140	cydB	protein_coding	-0.97379	0.0425747	0.525819
NZ_CP009273.1	BW25113_RS03810	769652	769765	+	114	cydX	protein_coding	0.178966	0.762728	0.99913
NZ_CP009273.1	BW25113_RS03815	769765	770058	+	294	ybgE	protein_coding	0.268234	0.677841	0.99913
NZ_CP009273.1	BW25113_RS03820	770208	770612	+	405	ybgC	protein_coding	-0.676976	0.160321	0.838957
NZ_CP009273.1	BW25113_RS03825	770609	771301	+	693	tolQ	protein_coding	-0.187268	0.719278	0.99913
NZ_CP009273.1	BW25113_RS03830	771305	771733	+	429	tolR	protein_coding	1.14006	0.1155	0.746293
NZ_CP009273.1	BW25113_RS03835	771798	773063	+	1266	tolA	protein_coding	-0.144457	0.766655	0.99913
NZ_CP009273.1	BW25113_RS03840	773196	774488	+	1293	tolB	protein_coding	0.114919	0.796675	0.99913
NZ_CP009273.1	BW25113_RS03845	774523	775044	+	522	pal	protein_coding	-0.657262	0.188106	0.883456
NZ_CP009273.1	BW25113_RS03850	775054	775845	+	792	cpoB	protein_coding	-1.02364	0.0568091	0.584614
NZ_CP009273.1	BW25113_RS03855	776010	776085	+	76	NA	tRNA	-1.08981	0.0258287	0.428765
NZ_CP009273.1	BW25113_RS03860	776221	776296	+	76	NA	tRNA	0.423396	0.578282	0.99913
NZ_CP009273.1	BW25113_RS03865	776299	776374	+	76	NA	tRNA	-0.0838155	0.887465	0.99913
NZ_CP009273.1	BW25113_RS03870	776524	776599	+	76	NA	tRNA	-0.240654	0.687249	0.99913
NZ_CP009273.1	BW25113_RS03875	776603	776678	+	76	NA	tRNA	-0.80762	0.122232	0.76495
NZ_CP009273.1	BW25113_RS03880	776825	776900	+	76	NA	tRNA	-0.823529	0.0825513	0.692302
NZ_CP009273.1	BW25113_RS03885	777033	777108	+	76	NA	tRNA	-0.947904	0.247916	0.929999
NZ_CP009273.1	BW25113_RS23060	777139	777264	+	126	NA	ncRNA	0.0111358	0.995633	0.99913
NZ_CP009273.1	BW25113_RS03890	777541	778584	+	1044	nadA	protein_coding	0.190645	0.774579	0.99913
NZ_CP009273.1	BW25113_RS03895	778622	779341	+	720	pnuC	protein_coding	0.483039	0.474854	0.99913
NZ_CP009273.1	BW25113_RS03900	779338	780279	-	942	zitB	protein_coding	0.519215	0.465385	0.99913
NZ_CP009273.1	BW25113_RS03905	780393	780773	-	381	ybgS	protein_coding	2.41246	0.020338	0.403449
NZ_CP009273.1	BW25113_RS03915	781089	782141	+	1053	aroG	protein_coding	0.48249	0.314883	0.945569
NZ_CP009273.1	BW25113_RS03920	782299	783051	-	753	gpmA	protein_coding	1.26837	0.015537	0.373813
NZ_CP009273.1	BW25113_RS03925	783253	784293	-	1041	galM	protein_coding	-0.068339	0.893551	0.99913
NZ_CP009273.1	BW25113_RS03930	784287	785435	-	1149	galK	protein_coding	0.354718	0.515093	0.99913
NZ_CP009273.1	BW25113_RS03935	785439	786485	-	1047	galT	protein_coding	-0.184089	0.745133	0.99913
NZ_CP009273.1	BW25113_RS03940	786495	787511	-	1017	galE	protein_coding	1.22313	0.0200215	0.403449
NZ_CP009273.1	BW25113_RS03945	787772	789244	-	1473	modF	protein_coding	-0.0373951	0.950097	0.99913
NZ_CP009273.1	BW25113_RS03955	789312	790100	-	789	modE	protein_coding	0.576821	0.323093	0.949926
NZ_CP009273.1	BW25113_RS03960	790229	790378	+	150	acrZ	protein_coding	0.296833	0.539437	0.99913
NZ_CP009273.1	BW25113_RS03965	790545	791318	+	774	modA	protein_coding	-0.513995	0.360878	0.96515
NZ_CP009273.1	BW25113_RS03970	791318	792007	+	690	modB	protein_coding	-0.469854	0.438987	0.991892
NZ_CP009273.1	BW25113_RS03975	792010	793068	+	1059	modC	protein_coding	-0.193428	0.763913	0.99913
NZ_CP009273.1	BW25113_RS03980	793069	793887	-	819	ybhA	protein_coding	-0.41139	0.547217	0.99913
NZ_CP009273.1	BW25113_RS03985	794042	795037	+	996	pgl	protein_coding	0.960032	0.143151	0.807343
NZ_CP009273.1	BW25113_RS03990	795078	796031	-	954	ybhD	protein_coding	0.802458	0.636218	0.99913
NZ_CP009273.1	BW25113_RS03995	796215	797267	+	1053	ybhH	protein_coding	-1.84041	0.273279	0.937434
NZ_CP009273.1	BW25113_RS04000	797343	798776	+	1434	ybhI	protein_coding	-0.745144	0.600155	0.99913
NZ_CP009273.1	BW25113_RS04005	798959	801220	+	2262	ybhJ	protein_coding	-0.0452639	0.961953	0.99913
NZ_CP009273.1	BW25113_RS04010	801454	802737	-	1284	ybhC	protein_coding	-0.626004	0.254599	0.931163
NZ_CP009273.1	BW25113_RS04015	802889	803365	-	477	ybhB	protein_coding	0.496291	0.372589	0.973809
NZ_CP009273.1	BW25113_RS04020	803424	804713	-	1290	bioA	protein_coding	0.270332	0.759529	0.99913
NZ_CP009273.1	BW25113_RS04025	804800	805840	+	1041	bioB	protein_coding	2.16769	0.276917	0.939243
NZ_CP009273.1	BW25113_RS04030	805837	806991	+	1155	bioF	protein_coding	-0.418516	0.708018	0.99913
NZ_CP009273.1	BW25113_RS04035	806978	807733	+	756	bioC	protein_coding	-0.274785	0.807666	0.99913
NZ_CP009273.1	BW25113_RS04040	807726	808403	+	678	bioD	protein_coding	1.00245	0.509351	0.99913
NZ_CP009273.1	BW25113_RS04045	808982	811003	+	2022	uvrB	protein_coding	-0.520548	0.274018	0.937434
NZ_CP009273.1	BW25113_RS26325	811040	811137	-	98	NA	pseudogene	-0.477369	0.615929	0.99913
NZ_CP009273.1	BW25113_RS04050	811195	812103	-	909	yvcK	protein_coding	-0.355765	0.514165	0.99913
NZ_CP009273.1	BW25113_RS04060	812500	813489	+	990	moaA	protein_coding	0.638293	0.264809	0.937268
NZ_CP009273.1	BW25113_RS04065	813511	814023	+	513	moaB	protein_coding	-0.158253	0.814048	0.99913
NZ_CP009273.1	BW25113_RS04070	814026	814511	+	486	moaC	protein_coding	-0.992321	0.124734	0.767928
NZ_CP009273.1	BW25113_RS04075	814504	814749	+	246	moaD	protein_coding	-0.994958	0.167511	0.85405
NZ_CP009273.1	BW25113_RS04080	814751	815203	+	453	moaE	protein_coding	0.398504	0.665259	0.99913
NZ_CP009273.1	BW25113_RS04085	815340	816044	+	705	ybhL	protein_coding	-0.506062	0.310884	0.945569
NZ_CP009273.1	BW25113_RS04090	816249	816962	+	714	ybhM	protein_coding	-0.644995	0.465316	0.99913
NZ_CP009273.1	BW25113_RS04095	816998	817954	-	957	ybhN	protein_coding	-0.631872	0.734935	0.99913
NZ_CP009273.1	BW25113_RS04100	817954	819195	-	1242	clsB	protein_coding	1.1641	0.544181	0.99913
NZ_CP009273.1	BW25113_RS04105	819192	819953	-	762	ybhP	protein_coding	0.297203	0.883464	0.99913
NZ_CP009273.1	BW25113_RS04110	820086	820496	+	411	ybhQ	protein_coding	0.950293	0.0682338	0.627944
NZ_CP009273.1	BW25113_RS04115	820458	821564	-	1107	ybhR	protein_coding	-0.16532	0.828636	0.99913
NZ_CP009273.1	BW25113_RS04120	821575	822708	-	1134	ybhS	protein_coding	0.325341	0.671848	0.99913
NZ_CP009273.1	BW25113_RS04125	822701	824437	-	1737	ybhF	protein_coding	0.449565	0.537935	0.99913
NZ_CP009273.1	BW25113_RS04130	824430	825425	-	996	hlyD	protein_coding	1.04066	0.262895	0.937268
NZ_CP009273.1	BW25113_RS04135	825428	826099	-	672	cecR	protein_coding	0.119465	0.842713	0.99913
NZ_CP009273.1	BW25113_RS04140	826328	827692	+	1365	rhlE	protein_coding	-0.89044	0.0842368	0.695177
NZ_CP009273.1	BW25113_RS04145	827924	828406	-	483	ybiA	protein_coding	1.40055	0.0559932	0.582663
NZ_CP009273.1	BW25113_RS04150	828526	830676	+	2151	dinG	protein_coding	0.0928617	0.851798	0.99913
NZ_CP009273.1	BW25113_RS04155	830704	831666	+	963	ybiB	protein_coding	-0.159027	0.778848	0.99913
NZ_CP009273.1	BW25113_RS04160	831807	832892	+	1086	hcxB	protein_coding	-0.173092	0.819976	0.99913
NZ_CP009273.1	BW25113_RS26095	832959	833018	+	60	ybiE	protein_coding	0.509199	0.786951	0.99913
NZ_CP009273.1	BW25113_RS04165	833121	833381	-	261	ybiJ	protein_coding	0.0187661	0.977053	0.99913
NZ_CP009273.1	BW25113_RS04170	833646	833912	-	267	ybiI	protein_coding	1.6528	0.139998	0.799464
NZ_CP009273.1	BW25113_RS04175	833986	834663	-	678	ybiX	protein_coding	0.649742	0.544335	0.99913
NZ_CP009273.1	BW25113_RS04180	834705	836987	-	2283	fiu	protein_coding	0.64305	0.294061	0.944393
NZ_CP009273.1	BW25113_RS25500	837252	837512	-	261	mcbA	protein_coding	0.939034	0.403201	0.98669
NZ_CP009273.1	BW25113_RS04190	837788	838714	+	927	rlmF	protein_coding	0.225609	0.744061	0.99913
NZ_CP009273.1	BW25113_RS04195	838711	840936	-	2226	ybiO	protein_coding	0.478447	0.552866	0.99913
NZ_CP009273.1	BW25113_RS04200	841197	841919	-	723	glnQ	protein_coding	-1.18815	0.0171254	0.384644
NZ_CP009273.1	BW25113_RS04205	841916	842575	-	660	glnP	protein_coding	-1.25485	0.0209135	0.4043
NZ_CP009273.1	BW25113_RS04210	842714	843460	-	747	glnH	protein_coding	-1.17901	0.0212127	0.4043
NZ_CP009273.1	BW25113_RS04220	843864	844367	-	504	dps	protein_coding	1.18977	0.0566386	0.584614
NZ_CP009273.1	BW25113_RS04225	844666	845553	-	888	rhtA	protein_coding	-0.184244	0.803916	0.99913
NZ_CP009273.1	BW25113_RS25505	845788	845853	+	66	NA	protein_coding	-0.582105	0.216873	0.922857
NZ_CP009273.1	BW25113_RS04230	845906	846421	+	516	ompX	protein_coding	-0.322694	0.510804	0.99913
NZ_CP009273.1	BW25113_RS04235	846470	848053	-	1584	opgE	protein_coding	-0.670481	0.187629	0.883456
NZ_CP009273.1	BW25113_RS04240	848325	848453	-	129	mntS	protein_coding	0.368493	0.461985	0.99913
NZ_CP009273.1	BW25113_RS04245	848639	849106	+	468	mntR	protein_coding	1.08413	0.136726	0.797152
NZ_CP009273.1	BW25113_RS04250	849103	850221	+	1119	ybiR	protein_coding	0.599728	0.331828	0.957018
NZ_CP009273.1	BW25113_RS04255	850280	851200	-	921	ldtB	protein_coding	-0.917964	0.0517617	0.558617
NZ_CP009273.1	BW25113_RS04260	851419	853011	+	1593	ybiT	protein_coding	-0.385447	0.407261	0.988468
NZ_CP009273.1	BW25113_RS04265	853252	854517	-	1266	ybiU	protein_coding	-0.407808	0.58271	0.99913
NZ_CP009273.1	BW25113_RS04270	854669	855484	-	816	ybiV	protein_coding	0.265215	0.612269	0.99913
NZ_CP009273.1	BW25113_RS04275	855630	858062	-	2433	ybiW	protein_coding	-0.652584	0.338503	0.958156
NZ_CP009273.1	BW25113_RS04280	858068	858967	-	900	ybiY	protein_coding	0.745762	0.723985	0.99913
NZ_CP009273.1	BW25113_RS04285	859098	859760	+	663	fsa	protein_coding	1.5964	0.0967865	0.720597
NZ_CP009273.1	BW25113_RS04290	859836	860585	-	750	moeB	protein_coding	-0.348694	0.599458	0.99913
NZ_CP009273.1	BW25113_RS04295	860585	861820	-	1236	moeA	protein_coding	-0.0380925	0.948403	0.99913
NZ_CP009273.1	BW25113_RS04300	862024	862989	+	966	iaaA	protein_coding	0.842873	0.363867	0.96515
NZ_CP009273.1	BW25113_RS04305	862976	864847	+	1872	gsiA	protein_coding	-0.26886	0.710798	0.99913
NZ_CP009273.1	BW25113_RS04310	864867	866405	+	1539	gsiB	protein_coding	0.724617	0.317859	0.945569
NZ_CP009273.1	BW25113_RS04315	866423	867343	+	921	gsiC	protein_coding	1.06021	0.196988	0.898227
NZ_CP009273.1	BW25113_RS04320	867346	868257	+	912	gsiD	protein_coding	0.426474	0.535132	0.99913
NZ_CP009273.1	BW25113_RS04325	868435	870783	+	2349	pdeI	protein_coding	0.00205288	0.997988	0.99913
NZ_CP009273.1	BW25113_RS04330	870791	872119	+	1329	dgcI	protein_coding	1.00597	0.215325	0.922503
NZ_CP009273.1	BW25113_RS04335	872166	873491	-	1326	rimO	protein_coding	-0.902983	0.0818251	0.692302
NZ_CP009273.1	BW25113_RS04340	873704	874087	+	384	bssR	protein_coding	0.677971	0.24105	0.923845
NZ_CP009273.1	BW25113_RS04345	874198	875313	+	1116	yliI	protein_coding	0.419658	0.612551	0.99913
NZ_CP009273.1	BW25113_RS04350	875310	875936	-	627	gstB	protein_coding	0.224219	0.713846	0.99913
NZ_CP009273.1	BW25113_RS04355	876183	877385	+	1203	dacC	protein_coding	0.849401	0.19392	0.88998
NZ_CP009273.1	BW25113_RS04360	877432	878190	-	759	deoR	protein_coding	-0.582492	0.274182	0.937434
NZ_CP009273.1	BW25113_RS04365	878248	878844	-	597	ybjG	protein_coding	-0.152715	0.785561	0.99913
NZ_CP009273.1	BW25113_RS04370	879129	880361	+	1233	mdfA	protein_coding	0.214197	0.779873	0.99913
NZ_CP009273.1	BW25113_RS04375	880402	880686	-	285	ybjH	protein_coding	-0.366662	0.614365	0.99913
NZ_CP009273.1	BW25113_RS04380	880772	881587	-	816	ybjI	protein_coding	0.797117	0.209801	0.917056
NZ_CP009273.1	BW25113_RS04385	881587	882795	-	1209	ybjJ	protein_coding	0.423364	0.502669	0.99913
NZ_CP009273.1	BW25113_RS04390	882879	883415	+	537	rcdA	protein_coding	1.32748	0.13994	0.799464
NZ_CP009273.1	BW25113_RS04395	883590	885275	-	1686	ybjL	protein_coding	-0.896455	0.0570826	0.584614
NZ_CP009273.1	BW25113_RS04400	885545	885922	+	378	ybjM	protein_coding	0.748523	0.406204	0.988468
NZ_CP009273.1	BW25113_RS04405	885952	886209	-	258	grxA	protein_coding	2.35711	0.0428686	0.525819
NZ_CP009273.1	BW25113_RS04410	886369	886656	+	288	ybjC	protein_coding	-1.21637	0.0525021	0.561797
NZ_CP009273.1	BW25113_RS04415	886640	887362	+	723	nfsA	protein_coding	0.332082	0.543269	0.99913
NZ_CP009273.1	BW25113_RS04420	887423	888325	+	903	rimK	protein_coding	-0.00551576	0.991392	0.99913
NZ_CP009273.1	BW25113_RS04425	888413	888889	+	477	ybjN	protein_coding	0.0371074	0.936543	0.99913
NZ_CP009273.1	BW25113_RS04435	889240	890352	+	1113	potF	protein_coding	0.0508117	0.963452	0.99913
NZ_CP009273.1	BW25113_RS04440	890447	891580	+	1134	potG	protein_coding	0.231498	0.925452	0.99913
NZ_CP009273.1	BW25113_RS04445	891590	892543	+	954	potH	protein_coding	-0.39042	0.759386	0.99913
NZ_CP009273.1	BW25113_RS04450	892540	893385	+	846	potI	protein_coding	-1.04929	0.299763	0.944393
NZ_CP009273.1	BW25113_RS04455	893445	893933	+	489	ybjO	protein_coding	-0.637417	0.339167	0.958156
NZ_CP009273.1	BW25113_RS04460	893974	895101	+	1128	rlmC	protein_coding	-0.553342	0.325329	0.95043
NZ_CP009273.1	BW25113_RS26330	895152	895250	+	99	NA	pseudogene	-0.669175	0.619215	0.99913
NZ_CP009273.1	BW25113_RS04465	895300	896031	-	732	artJ	protein_coding	-0.443663	0.483529	0.99913
NZ_CP009273.1	BW25113_RS04470	896322	896990	-	669	artM	protein_coding	0.208372	0.780337	0.99913
NZ_CP009273.1	BW25113_RS04475	896990	897706	-	717	artQ	protein_coding	0.64629	0.408162	0.988468
NZ_CP009273.1	BW25113_RS04480	897713	898444	-	732	artI	protein_coding	0.471585	0.479943	0.99913
NZ_CP009273.1	BW25113_RS04485	898462	899190	-	729	artP	protein_coding	-0.684487	0.282992	0.941993
NZ_CP009273.1	BW25113_RS04490	899408	899923	-	516	ybjP	protein_coding	0.613243	0.396864	0.983383
NZ_CP009273.1	BW25113_RS04495	900049	900372	+	324	ybjQ	protein_coding	1.30142	0.0489463	0.542183
NZ_CP009273.1	BW25113_RS04500	900369	901199	+	831	amiD	protein_coding	0.517351	0.432357	0.990708
NZ_CP009273.1	BW25113_RS04505	901196	902209	-	1014	ybjS	protein_coding	-1.05889	0.0911766	0.71326
NZ_CP009273.1	BW25113_RS04510	902308	903738	-	1431	ybjT	protein_coding	-0.116389	0.863776	0.99913
NZ_CP009273.1	BW25113_RS04515	903749	904750	-	1002	ltaE	protein_coding	-0.313462	0.590165	0.99913
NZ_CP009273.1	BW25113_RS04520	904787	906505	-	1719	poxB	protein_coding	1.14834	0.218462	0.922857
NZ_CP009273.1	BW25113_RS04525	906638	907606	-	969	hcr	protein_coding	1.19428	0.24801	0.929999
NZ_CP009273.1	BW25113_RS04530	907618	909270	-	1653	hcp	protein_coding	0.345226	0.665343	0.99913
NZ_CP009273.1	BW25113_RS04535	909414	910313	-	900	lysO	protein_coding	-1.35454	0.0186274	0.394378
NZ_CP009273.1	BW25113_RS04540	910808	911503	-	696	aqpZ	protein_coding	-0.541372	0.489674	0.99913
NZ_CP009273.1	BW25113_RS04550	911929	913587	+	1659	ybjD	protein_coding	0.47972	0.498254	0.99913
NZ_CP009273.1	BW25113_RS04555	913584	914540	-	957	ybjX	protein_coding	0.25371	0.684932	0.99913
NZ_CP009273.1	BW25113_RS04560	914691	915806	+	1116	macA	protein_coding	0.932663	0.256516	0.933551
NZ_CP009273.1	BW25113_RS04565	915803	917749	+	1947	macB	protein_coding	0.274933	0.667538	0.99913
NZ_CP009273.1	BW25113_RS04570	917822	918046	-	225	cspD	protein_coding	1.0941	0.0418627	0.524395
NZ_CP009273.1	BW25113_RS26100	918196	918270	+	75	yljB	protein_coding	0.287283	0.723878	0.99913
NZ_CP009273.1	BW25113_RS04575	918369	918689	+	321	clpS	protein_coding	1.77567	0.00955621	0.290983
NZ_CP009273.1	BW25113_RS04580	918720	920996	+	2277	clpA	protein_coding	0.0141443	0.97865	0.99913
NZ_CP009273.1	BW25113_RS04585	921340	921427	-	88	NA	tRNA	-0.933669	0.167723	0.85405
NZ_CP009273.1	BW25113_RS04590	921681	921899	-	219	infA	protein_coding	0.48681	0.54749	0.99913
NZ_CP009273.1	BW25113_RS04595	922184	922888	-	705	aat	protein_coding	-0.313885	0.600984	0.99913
NZ_CP009273.1	BW25113_RS04600	922930	924651	-	1722	cydC	protein_coding	-0.169116	0.747078	0.99913
NZ_CP009273.1	BW25113_RS04605	924652	926418	-	1767	cydD	protein_coding	-0.285293	0.613763	0.99913
NZ_CP009273.1	BW25113_RS04610	926541	927506	-	966	trxB	protein_coding	-0.302834	0.546097	0.99913
NZ_CP009273.1	BW25113_RS04615	928051	928545	+	495	lrp	protein_coding	0.375098	0.439969	0.991892
NZ_CP009273.1	BW25113_RS04620	928680	932669	+	3990	ftsK	protein_coding	-0.072924	0.871419	0.99913
NZ_CP009273.1	BW25113_RS04625	932828	933439	+	612	lolA	protein_coding	0.253351	0.617737	0.99913
NZ_CP009273.1	BW25113_RS04630	933450	934793	+	1344	rarA	protein_coding	-0.00343649	0.994809	0.99913
NZ_CP009273.1	BW25113_RS04635	934884	936176	+	1293	serS	protein_coding	0.363996	0.427441	0.990708
NZ_CP009273.1	BW25113_RS04640	936415	938859	+	2445	dmsA	protein_coding	0.489854	0.328247	0.95346
NZ_CP009273.1	BW25113_RS04645	938870	939487	+	618	dmsB	protein_coding	-0.757617	0.27804	0.939291
NZ_CP009273.1	BW25113_RS04650	939489	940352	+	864	dmsC	protein_coding	-0.278587	0.642684	0.99913
NZ_CP009273.1	BW25113_RS04655	940387	941013	-	627	ycaC	protein_coding	1.09315	0.434437	0.99097
NZ_CP009273.1	BW25113_RS04660	941327	942475	+	1149	ycaD	protein_coding	-1.17282	0.0415245	0.524395
NZ_CP009273.1	BW25113_RS04665	942685	944115	+	1431	ycaM	protein_coding	0.0412157	0.955135	0.99913
NZ_CP009273.1	BW25113_RS04670	944116	945024	-	909	ycaN	protein_coding	-0.123646	0.885075	0.99913
NZ_CP009273.1	BW25113_RS04675	945124	945714	+	591	ycaK	protein_coding	0.510926	0.570719	0.99913
NZ_CP009273.1	BW25113_RS04680	945796	946536	-	741	pflA	protein_coding	-0.940463	0.0471503	0.534573
NZ_CP009273.1	BW25113_RS04685	946728	949010	-	2283	pflB	protein_coding	-1.43593	0.009232	0.283011
NZ_CP009273.1	BW25113_RS25515	949065	949922	-	858	focA	protein_coding	-0.891855	0.097426	0.720597
NZ_CP009273.1	BW25113_RS04695	950328	952088	-	1761	ycaO	protein_coding	-0.761975	0.147059	0.815657
NZ_CP009273.1	BW25113_RS04700	952218	952910	+	693	ycaP	protein_coding	1.38972	0.187463	0.883456
NZ_CP009273.1	BW25113_RS04705	953109	954197	+	1089	serC	protein_coding	0.319328	0.51096	0.99913
NZ_CP009273.1	BW25113_RS04710	954268	955551	+	1284	aroA	protein_coding	0.517603	0.38729	0.976353
NZ_CP009273.1	BW25113_RS04715	955720	956484	+	765	ycaL	protein_coding	0.019565	0.980287	0.99913
NZ_CP009273.1	BW25113_RS04720	956657	957340	+	684	cmk	protein_coding	-1.77935	0.00322758	0.141546
NZ_CP009273.1	BW25113_RS04725	957451	959124	+	1674	rpsA	protein_coding	-0.993176	0.0832671	0.694168
NZ_CP009273.1	BW25113_RS04730	959284	959568	+	285	ihfB	protein_coding	0.800412	0.31687	0.945569
NZ_CP009273.1	BW25113_RS04735	959776	962040	+	2265	ycaI	protein_coding	-0.194074	0.769132	0.99913
NZ_CP009273.1	BW25113_RS04740	962077	963825	+	1749	msbA	protein_coding	-0.383754	0.408122	0.988468
NZ_CP009273.1	BW25113_RS04745	963822	964808	+	987	lpxK	protein_coding	-0.447565	0.429987	0.990708
NZ_CP009273.1	BW25113_RS04750	964845	966077	+	1233	ycaQ	protein_coding	-0.531041	0.37316	0.973809
NZ_CP009273.1	BW25113_RS04755	966129	966311	+	183	ycaR	protein_coding	0.708375	0.173853	0.865503
NZ_CP009273.1	BW25113_RS04760	966308	967054	+	747	kdsB	protein_coding	-0.348946	0.458173	0.996994
NZ_CP009273.1	BW25113_RS04765	967208	968101	+	894	ycbJ	protein_coding	1.72499	0.0068284	0.232936
NZ_CP009273.1	BW25113_RS04770	968078	968857	-	780	elyC	protein_coding	-0.197161	0.836467	0.99913
NZ_CP009273.1	BW25113_RS04775	968993	969778	+	786	cmoM	protein_coding	0.512245	0.393592	0.980389
NZ_CP009273.1	BW25113_RS04780	969775	971097	+	1323	mukF	protein_coding	0.0898144	0.858509	0.99913
NZ_CP009273.1	BW25113_RS04785	971078	971782	+	705	mukE	protein_coding	-0.0355371	0.956436	0.99913
NZ_CP009273.1	BW25113_RS04790	971782	976242	+	4461	mukB	protein_coding	-0.158554	0.732262	0.99913
NZ_CP009273.1	BW25113_RS04795	976503	978350	+	1848	ldtD	protein_coding	0.28784	0.568855	0.99913
NZ_CP009273.1	BW25113_RS04800	978531	979079	+	549	mepK	protein_coding	-0.523563	0.282877	0.941993
NZ_CP009273.1	BW25113_RS04805	979106	979753	+	648	gloC	protein_coding	0.863052	0.218769	0.922857
NZ_CP009273.1	BW25113_RS04810	979975	981165	-	1191	aspC	protein_coding	-0.503423	0.344862	0.962166
NZ_CP009273.1	BW25113_RS04820	981350	982438	-	1089	ompF	protein_coding	0.203526	0.660346	0.99913
NZ_CP009273.1	BW25113_RS04825	983041	984441	-	1401	asnS	protein_coding	-0.531165	0.270315	0.937268
NZ_CP009273.1	BW25113_RS04830	984610	985812	-	1203	pncB	protein_coding	-1.19797	0.0176954	0.391491
NZ_CP009273.1	BW25113_RS04835	986078	988690	+	2613	pepN	protein_coding	0.516877	0.276187	0.939243
NZ_CP009273.1	BW25113_RS04840	988733	989500	-	768	ssuB	protein_coding	1.71633	0.227751	0.922857
NZ_CP009273.1	BW25113_RS04845	989497	990288	-	792	ssuC	protein_coding	1.57309	0.482029	0.99913
NZ_CP009273.1	BW25113_RS04850	990299	991444	-	1146	ssuD	protein_coding	1.43577	0.458172	0.996994
NZ_CP009273.1	BW25113_RS04855	991441	992400	-	960	ssuA	protein_coding	-2.10024	0.499704	0.99913
NZ_CP009273.1	BW25113_RS04860	992393	992968	-	576	ssuE	protein_coding	0.451196	0.870622	0.99913
NZ_CP009273.1	BW25113_RS04865	993324	993863	+	540	elfA	protein_coding	-0.373604	0.760524	0.99913
NZ_CP009273.1	BW25113_RS04870	993946	994647	+	702	elfD	protein_coding	0.698252	0.76387	0.99913
NZ_CP009273.1	BW25113_RS04875	994672	997272	+	2601	elfC	protein_coding	0.135932	0.889032	0.99913
NZ_CP009273.1	BW25113_RS04880	997263	998333	+	1071	elfG	protein_coding	0.153339	0.890127	0.99913
NZ_CP009273.1	BW25113_RS04885	998345	998887	+	543	ycbU	protein_coding	-0.244571	0.856089	0.99913
NZ_CP009273.1	BW25113_RS04890	998895	999410	+	516	ycbV	protein_coding	1.53675	0.368537	0.971557
NZ_CP009273.1	BW25113_RS04895	999376	1000113	+	738	ycbF	protein_coding	1.44775	0.40056	0.985998
NZ_CP009273.1	BW25113_RS04900	1000224	1001234	+	1011	pyrD	protein_coding	-1.7931	0.000492877	0.0399318
NZ_CP009273.1	BW25113_RS04905	1001408	1001950	+	543	zapC	protein_coding	-0.793987	0.190772	0.884042
NZ_CP009273.1	BW25113_RS04910	1001947	1003056	-	1110	ycbX	protein_coding	-0.33908	0.546128	0.99913
NZ_CP009273.1	BW25113_RS04915	1003300	1005408	+	2109	rlmKL	protein_coding	-0.683225	0.194692	0.890942
NZ_CP009273.1	BW25113_RS04920	1005420	1007327	+	1908	uup	protein_coding	0.122099	0.823653	0.99913
NZ_CP009273.1	BW25113_RS04925	1007457	1008710	+	1254	pqiA	protein_coding	-1.04576	0.0519587	0.558617
NZ_CP009273.1	BW25113_RS04930	1008715	1010355	+	1641	pqiB	protein_coding	-0.740206	0.16473	0.850359
NZ_CP009273.1	BW25113_RS04935	1010352	1010915	+	564	pqiC	protein_coding	0.233688	0.684916	0.99913
NZ_CP009273.1	BW25113_RS04940	1011171	1011338	+	168	rmf	protein_coding	1.48297	0.109752	0.738631
NZ_CP009273.1	BW25113_RS04945	1011408	1011926	-	519	fabA	protein_coding	0.0372962	0.938227	0.99913
NZ_CP009273.1	BW25113_RS04950	1011995	1013755	-	1761	ycbZ	protein_coding	-0.313748	0.553545	0.99913
NZ_CP009273.1	BW25113_RS04955	1013941	1014393	+	453	matP	protein_coding	1.4162	0.0477997	0.536886
NZ_CP009273.1	BW25113_RS04960	1014469	1015509	-	1041	ompA	protein_coding	-0.649467	0.159757	0.837939
NZ_CP009273.1	BW25113_RS04970	1015866	1016375	-	510	sulA	protein_coding	-0.263464	0.625086	0.99913
NZ_CP009273.1	BW25113_RS04975	1016594	1017223	+	630	sxy	protein_coding	0.348975	0.537419	0.99913
NZ_CP009273.1	BW25113_RS04980	1017186	1019348	-	2163	yccS	protein_coding	-0.710407	0.166947	0.85405
NZ_CP009273.1	BW25113_RS04985	1019358	1019804	-	447	yccF	protein_coding	-0.550181	0.312978	0.945569
NZ_CP009273.1	BW25113_RS04990	1019927	1021981	+	2055	helD	protein_coding	1.00002	0.130447	0.789647
NZ_CP009273.1	BW25113_RS04995	1022013	1022471	-	459	mgsA	protein_coding	0.147932	0.776483	0.99913
NZ_CP009273.1	BW25113_RS05000	1022567	1023229	-	663	yccT	protein_coding	0.266755	0.823382	0.99913
NZ_CP009273.1	BW25113_RS05010	1023402	1023815	+	414	yccU	protein_coding	1.73572	0.0973152	0.720597
NZ_CP009273.1	BW25113_RS05015	1023860	1024177	-	318	hspQ	protein_coding	0.617494	0.234871	0.923845
NZ_CP009273.1	BW25113_RS05020	1024235	1025425	-	1191	rlmI	protein_coding	-0.157194	0.784618	0.99913
NZ_CP009273.1	BW25113_RS05025	1025520	1025798	+	279	yccX	protein_coding	0.344659	0.620486	0.99913
NZ_CP009273.1	BW25113_RS05030	1025795	1026124	-	330	tusE	protein_coding	-0.117149	0.827897	0.99913
NZ_CP009273.1	BW25113_RS05035	1026215	1026874	-	660	yccA	protein_coding	-0.460635	0.313296	0.945569
NZ_CP009273.1	BW25113_RS05040	1027081	1027168	-	88	NA	tRNA	0.00382938	0.994952	0.99913
NZ_CP009273.1	BW25113_RS05045	1027595	1028713	+	1119	hyaA	protein_coding	-0.319984	0.849225	0.99913
NZ_CP009273.1	BW25113_RS05050	1028710	1030503	+	1794	hyaB	protein_coding	1.56653	0.410028	0.988468
NZ_CP009273.1	BW25113_RS05055	1030522	1031229	+	708	hyaC	protein_coding	-0.907775	0.602033	0.99913
NZ_CP009273.1	BW25113_RS05060	1031226	1031813	+	588	hyaD	protein_coding	-0.560064	0.81507	0.99913
NZ_CP009273.1	BW25113_RS05065	1031810	1032208	+	399	hyaE	protein_coding	0.438307	0.87276	0.99913
NZ_CP009273.1	BW25113_RS05070	1032205	1033062	+	858	hyaF	protein_coding	-0.504946	0.764474	0.99913
NZ_CP009273.1	BW25113_RS05075	1033196	1034740	+	1545	appC	protein_coding	-0.247953	0.801225	0.99913
NZ_CP009273.1	BW25113_RS05080	1034752	1035888	+	1137	appB	protein_coding	-0.168349	0.865823	0.99913
NZ_CP009273.1	BW25113_RS05085	1035901	1035993	+	93	cbdX	protein_coding	-0.351729	0.821101	0.99913
NZ_CP009273.1	BW25113_RS05090	1036073	1037371	+	1299	appA	protein_coding	0.585416	0.557536	0.99913
NZ_CP009273.1	BW25113_RS05095	1037486	1039666	-	2181	etk	protein_coding	-0.268409	0.628209	0.99913
NZ_CP009273.1	BW25113_RS05100	1039686	1040132	-	447	etp	protein_coding	0.980903	0.584688	0.99913
NZ_CP009273.1	BW25113_RS05105	1040120	1041259	-	1140	gfcE	protein_coding	-0.243256	0.901685	0.99913
NZ_CP009273.1	BW25113_RS05110	1041305	1043401	-	2097	gfcD	protein_coding	-0.180837	0.875857	0.99913
NZ_CP009273.1	BW25113_RS05115	1043401	1044147	-	747	gfcC	protein_coding	-0.688175	0.659294	0.99913
NZ_CP009273.1	BW25113_RS05120	1044144	1044788	-	645	gfcB	protein_coding	-0.816395	0.509155	0.99913
NZ_CP009273.1	BW25113_RS05125	1044895	1045200	-	306	gfcA	protein_coding	0.136487	0.872638	0.99913
NZ_CP009273.1	BW25113_RS05135	1045289	1045986	+	698	NA	protein_coding	-0.505786	0.646263	0.99913
NZ_CP009273.1	BW25113_RS05140	1046419	1046631	-	213	cspH	protein_coding	0.385033	0.561275	0.99913
NZ_CP009273.1	BW25113_RS05145	1046917	1047129	+	213	cspG	protein_coding	-0.927057	0.059645	0.591514
NZ_CP009273.1	BW25113_RS23580	1047140	1047328	+	189	ymcF	protein_coding	-0.473396	0.389976	0.976986
NZ_CP009273.1	BW25113_RS05150	1047303	1047533	+	231	ymcE	protein_coding	-1.69028	0.0128546	0.34106
NZ_CP009273.1	BW25113_RS05155	1047523	1047696	+	174	gnsA	protein_coding	1.68807	0.0325139	0.482076
NZ_CP009273.1	BW25113_RS05160	1047745	1048818	-	1074	yccM	protein_coding	-0.0650717	0.929098	0.99913
NZ_CP009273.1	BW25113_RS05165	1048890	1051634	-	2745	torS	protein_coding	0.359757	0.625136	0.99913
NZ_CP009273.1	BW25113_RS05170	1051717	1052745	+	1029	torT	protein_coding	1.32364	0.251324	0.929999
NZ_CP009273.1	BW25113_RS05175	1052718	1053410	-	693	torR	protein_coding	0.758943	0.480465	0.99913
NZ_CP009273.1	BW25113_RS05180	1053540	1054712	+	1173	torC	protein_coding	-0.313306	0.846009	0.99913
NZ_CP009273.1	BW25113_RS05185	1054712	1057258	+	2547	torA	protein_coding	0.132627	0.883531	0.99913
NZ_CP009273.1	BW25113_RS05190	1057255	1057854	+	600	torD	protein_coding	-0.0561436	0.951441	0.99913
NZ_CP009273.1	BW25113_RS05195	1058006	1058311	-	306	cbpM	protein_coding	0.363364	0.751311	0.99913
NZ_CP009273.1	BW25113_RS05200	1058311	1059231	-	921	cbpA	protein_coding	0.73324	0.262673	0.937268
NZ_CP009273.1	BW25113_RS05205	1059492	1060748	+	1257	yccE	protein_coding	0.815111	0.578103	0.99913
NZ_CP009273.1	BW25113_RS05210	1061041	1062282	+	1242	agp	protein_coding	0.174438	0.743358	0.99913
NZ_CP009273.1	BW25113_RS05215	1062320	1062547	-	228	yccJ	protein_coding	1.84697	0.0221791	0.405751
NZ_CP009273.1	BW25113_RS05220	1062568	1063164	-	597	wrbA	protein_coding	2.08347	0.00280487	0.132559
NZ_CP009273.1	BW25113_RS05230	1063537	1063710	+	174	ymdF	protein_coding	1.27788	0.131347	0.790246
NZ_CP009273.1	BW25113_RS26335	1063809	1063907	-	99	NA	pseudogene	-0.855193	0.856012	0.99913
NZ_CP009273.1	BW25113_RS05235	1063967	1065295	-	1329	rutG	protein_coding	-0.351729	0.821101	0.99913
NZ_CP009273.1	BW25113_RS05240	1065316	1065810	-	495	rutF	protein_coding	-1.08667	0.701916	0.99913
NZ_CP009273.1	BW25113_RS05245	1065821	1066411	-	591	rutE	protein_coding	1.42702	0.76695	0.99913
NZ_CP009273.1	BW25113_RS05250	1066421	1067221	-	801	rutD	protein_coding	0.431028	0.876681	0.99913
NZ_CP009273.1	BW25113_RS05255	1067229	1067615	-	387	rutC	protein_coding	-0.489677	0.842483	0.99913
NZ_CP009273.1	BW25113_RS05260	1067627	1068319	-	693	rutB	protein_coding	1.46787	0.606859	0.99913
NZ_CP009273.1	BW25113_RS05265	1068319	1069410	-	1092	rutA	protein_coding	0.766866	0.771698	0.99913
NZ_CP009273.1	BW25113_RS05270	1069698	1070336	+	639	rutR	protein_coding	1.06163	0.152153	0.828499
NZ_CP009273.1	BW25113_RS05275	1070376	1074338	-	3963	putA	protein_coding	2.30341	0.00245337	0.119787
NZ_CP009273.1	BW25113_RS05280	1074393	1074602	+	210	NA	protein_coding	1.40477	0.774078	0.99913
NZ_CP009273.1	BW25113_RS05285	1074761	1076269	+	1509	putP	protein_coding	2.27034	0.0109332	0.312983
NZ_CP009273.1	BW25113_RS05295	1076812	1077641	+	830	efeU	pseudogene	0.682107	0.361321	0.96515
NZ_CP009273.1	BW25113_RS05300	1077699	1078826	+	1128	efeO	protein_coding	-0.0310313	0.966986	0.99913
NZ_CP009273.1	BW25113_RS05305	1078832	1080103	+	1272	efeB	protein_coding	0.0494311	0.945026	0.99913
NZ_CP009273.1	BW25113_RS05315	1080724	1081512	+	789	phoH	protein_coding	2.25868	0.171255	0.859647
NZ_CP009273.1	BW25113_RS05320	1081562	1081975	-	414	pgaD	protein_coding	0.539228	0.564499	0.99913
NZ_CP009273.1	BW25113_RS05325	1081977	1083302	-	1326	pgaC	protein_coding	-0.257676	0.804015	0.99913
NZ_CP009273.1	BW25113_RS05330	1083295	1085313	-	2019	pgaB	protein_coding	-0.154561	0.831596	0.99913
NZ_CP009273.1	BW25113_RS05335	1085322	1087745	-	2424	pgaA	protein_coding	-1.58787	0.00546879	0.200766
NZ_CP009273.1	BW25113_RS05340	1088332	1089690	+	1359	dgcT	protein_coding	0.712129	0.323348	0.949926
NZ_CP009273.1	BW25113_RS05345	1089731	1090893	-	1163	NA	protein_coding	-0.344464	0.796078	0.99913
NZ_CP009273.1	BW25113_RS05355	1090961	1091302	+	342	NA	pseudogene	0.717464	0.825593	0.99913
NZ_CP009273.1	BW25113_RS05360	1091299	1092285	+	987	ycdU	protein_coding	0.329975	0.8397	0.99913
NZ_CP009273.1	BW25113_RS23065	1092659	1092795	-	137	NA	ncRNA	NA	NA	NA
NZ_CP009273.1	BW25113_RS23070	1092840	1092976	-	137	NA	ncRNA	0.143551	0.968288	0.99913
NZ_CP009273.1	BW25113_RS05370	1093021	1093108	-	88	NA	tRNA	-1.05753	0.409264	0.988468
NZ_CP009273.1	BW25113_RS05375	1093342	1094280	+	939	ghrA	protein_coding	0.262529	0.689841	0.99913
NZ_CP009273.1	BW25113_RS05380	1094335	1095072	+	738	ycdX	protein_coding	0.589503	0.276541	0.939243
NZ_CP009273.1	BW25113_RS05385	1095096	1095650	+	555	ycdY	protein_coding	0.128339	0.820502	0.99913
NZ_CP009273.1	BW25113_RS05390	1095752	1096243	+	492	ycdZ	protein_coding	0.185351	0.703961	0.99913
NZ_CP009273.1	BW25113_RS05395	1096307	1097140	-	834	csgG	protein_coding	-0.303603	0.813783	0.99913
NZ_CP009273.1	BW25113_RS05400	1097167	1097583	-	417	csgF	protein_coding	-0.462804	0.892378	0.99913
NZ_CP009273.1	BW25113_RS05405	1097608	1097997	-	390	csgE	protein_coding	-0.506993	0.676188	0.99913
NZ_CP009273.1	BW25113_RS05410	1098002	1098652	-	651	csgD	protein_coding	-0.681214	0.37799	0.973809
NZ_CP009273.1	BW25113_RS05420	1099407	1099862	+	456	csgB	protein_coding	0.483121	0.835536	0.99913
NZ_CP009273.1	BW25113_RS05425	1099903	1100358	+	456	csgA	protein_coding	0.28381	0.850503	0.99913
NZ_CP009273.1	BW25113_RS05430	1100417	1100749	+	333	csgC	protein_coding	0.488256	0.761104	0.99913
NZ_CP009273.1	BW25113_RS05435	1100870	1101181	+	312	ymdA	protein_coding	-0.0473453	0.968134	0.99913
NZ_CP009273.1	BW25113_RS05440	1101276	1101809	+	534	ymdB	protein_coding	0.314894	0.663671	0.99913
NZ_CP009273.1	BW25113_RS05445	1101751	1103232	+	1482	clsC	protein_coding	-0.11569	0.858722	0.99913
NZ_CP009273.1	BW25113_RS05450	1103240	1104397	-	1158	mdoC	protein_coding	-0.480739	0.431647	0.990708
NZ_CP009273.1	BW25113_RS05465	1104791	1106326	+	1536	mdoG	protein_coding	0.135398	0.780085	0.99913
NZ_CP009273.1	BW25113_RS05470	1106319	1108862	+	2544	mdoH	protein_coding	0.000311728	0.999481	0.999702
NZ_CP009273.1	BW25113_RS05475	1109035	1109262	+	228	yceK	protein_coding	-0.0344611	0.972014	0.99913
NZ_CP009273.1	BW25113_RS05480	1109263	1109637	-	375	msyB	protein_coding	1.11145	0.377178	0.973809
NZ_CP009273.1	BW25113_RS05490	1109720	1110946	-	1227	mdtG	protein_coding	-0.0282344	0.964997	0.99913
NZ_CP009273.1	BW25113_RS05495	1111118	1112038	-	921	lpxL	protein_coding	0.237918	0.67356	0.99913
NZ_CP009273.1	BW25113_RS05500	1112263	1113315	+	1053	trhO	protein_coding	-1.2534	0.0198176	0.403449
NZ_CP009273.1	BW25113_RS05505	1113357	1113932	-	576	yceI	protein_coding	-0.0959361	0.866601	0.99913
NZ_CP009273.1	BW25113_RS05510	1113936	1114502	-	567	yceJ	protein_coding	0.69365	0.425391	0.990708
NZ_CP009273.1	BW25113_RS05515	1114763	1114876	-	114	NA	protein_coding	-0.997284	0.756514	0.99913
NZ_CP009273.1	BW25113_RS05520	1114924	1116042	-	1119	solA	protein_coding	0.514767	0.387221	0.976353
NZ_CP009273.1	BW25113_RS05525	1116157	1116411	-	255	bssS	protein_coding	-0.543061	0.222255	0.922857
NZ_CP009273.1	BW25113_RS05530	1116698	1116943	-	246	dinI	protein_coding	0.535018	0.772444	0.99913
NZ_CP009273.1	BW25113_RS05535	1117017	1118063	-	1047	pyrC	protein_coding	-0.439175	0.437677	0.991814
NZ_CP009273.1	BW25113_RS05540	1118169	1118729	-	561	yceB	protein_coding	0.0412925	0.936179	0.99913
NZ_CP009273.1	BW25113_RS05545	1118863	1119510	-	648	grxB	protein_coding	-0.545513	0.299253	0.944393
NZ_CP009273.1	BW25113_RS05550	1119574	1120782	-	1209	mdtH	protein_coding	0.0819006	0.94432	0.99913
NZ_CP009273.1	BW25113_RS05555	1121018	1121602	+	585	rimJ	protein_coding	1.16986	0.0780652	0.672828
NZ_CP009273.1	BW25113_RS05560	1121613	1122260	+	648	yceH	protein_coding	0.428685	0.537719	0.99913
NZ_CP009273.1	BW25113_RS05565	1122262	1123185	+	924	yceM	protein_coding	0.266592	0.684244	0.99913
NZ_CP009273.1	BW25113_RS05570	1123295	1124830	+	1536	murJ	protein_coding	-1.23541	0.0250264	0.42544
NZ_CP009273.1	BW25113_RS05575	1124870	1125286	-	417	flgN	protein_coding	0.18642	0.77268	0.99913
NZ_CP009273.1	BW25113_RS05580	1125291	1125584	-	294	flgM	protein_coding	-0.190619	0.734871	0.99913
NZ_CP009273.1	BW25113_RS05585	1125660	1126319	-	660	flgA	protein_coding	0.52358	0.50173	0.99913
NZ_CP009273.1	BW25113_RS05590	1126474	1126890	+	417	flgB	protein_coding	0.0163183	0.979435	0.99913
NZ_CP009273.1	BW25113_RS05595	1126894	1127298	+	405	flgC	protein_coding	0.475295	0.501231	0.99913
NZ_CP009273.1	BW25113_RS05600	1127310	1128005	+	696	flgD	protein_coding	1.13765	0.200966	0.906833
NZ_CP009273.1	BW25113_RS05605	1128030	1129238	+	1209	flgE	protein_coding	-0.195785	0.776798	0.99913
NZ_CP009273.1	BW25113_RS05610	1129258	1130013	+	756	flgF	protein_coding	0.0294523	0.971174	0.99913
NZ_CP009273.1	BW25113_RS05615	1130185	1130967	+	783	flgG	protein_coding	-0.6714	0.38398	0.974875
NZ_CP009273.1	BW25113_RS05620	1131020	1131718	+	699	flgH	protein_coding	-0.159341	0.878986	0.99913
NZ_CP009273.1	BW25113_RS05625	1131730	1132827	+	1098	flgI	protein_coding	-0.0316609	0.969761	0.99913
NZ_CP009273.1	BW25113_RS05630	1132827	1133768	+	942	flgJ	protein_coding	-0.388125	0.663079	0.99913
NZ_CP009273.1	BW25113_RS05635	1133834	1135477	+	1644	flgK	protein_coding	-0.128864	0.86275	0.99913
NZ_CP009273.1	BW25113_RS05640	1135489	1136442	+	954	flgL	protein_coding	-0.439469	0.47402	0.99913
NZ_CP009273.1	BW25113_RS05645	1136638	1139823	-	3186	rne	protein_coding	-0.163171	0.726207	0.99913
NZ_CP009273.1	BW25113_RS05655	1140396	1141355	+	960	rluC	protein_coding	-0.195801	0.718227	0.99913
NZ_CP009273.1	BW25113_RS05660	1141467	1142051	-	585	yceF	protein_coding	0.319413	0.591721	0.99913
NZ_CP009273.1	BW25113_RS05665	1142250	1142771	+	522	yceD	protein_coding	-1.11612	0.0266969	0.435697
NZ_CP009273.1	BW25113_RS05670	1142823	1142996	+	174	rpmF	protein_coding	-0.170899	0.749326	0.99913
NZ_CP009273.1	BW25113_RS05675	1143077	1144147	+	1071	plsX	protein_coding	-0.146274	0.766161	0.99913
NZ_CP009273.1	BW25113_RS05680	1144215	1145168	+	954	fabH	protein_coding	-0.334108	0.467388	0.99913
NZ_CP009273.1	BW25113_RS05685	1145184	1146113	+	930	fabD	protein_coding	-0.0810991	0.867219	0.99913
NZ_CP009273.1	BW25113_RS05690	1146126	1146860	+	735	fabG	protein_coding	-0.249965	0.595551	0.99913
NZ_CP009273.1	BW25113_RS05695	1147071	1147307	+	237	acpP	protein_coding	1.25966	0.118234	0.75466
NZ_CP009273.1	BW25113_RS05700	1147395	1148636	+	1242	fabF	protein_coding	-0.578691	0.227929	0.922857
NZ_CP009273.1	BW25113_RS05705	1148756	1149565	+	810	pabC	protein_coding	-0.0280281	0.962467	0.99913
NZ_CP009273.1	BW25113_RS05710	1149568	1150590	+	1023	yceG	protein_coding	-0.509322	0.423848	0.990708
NZ_CP009273.1	BW25113_RS05715	1150580	1151221	+	642	tmk	protein_coding	-0.33714	0.576373	0.99913
NZ_CP009273.1	BW25113_RS05720	1151218	1152222	+	1005	holB	protein_coding	-0.567457	0.350137	0.96515
NZ_CP009273.1	BW25113_RS05725	1152233	1153030	+	798	ycfH	protein_coding	0.276924	0.612544	0.99913
NZ_CP009273.1	BW25113_RS05730	1153325	1154758	+	1434	ptsG	protein_coding	-1.90771	0.00436412	0.181652
NZ_CP009273.1	BW25113_RS05735	1154818	1157007	-	2190	fhuE	protein_coding	-0.252849	0.677343	0.99913
NZ_CP009273.1	BW25113_RS05740	1157341	1157700	+	360	hinT	protein_coding	0.4518	0.375508	0.973809
NZ_CP009273.1	BW25113_RS05745	1157703	1158080	+	378	ycfL	protein_coding	0.285774	0.624398	0.99913
NZ_CP009273.1	BW25113_RS05750	1158094	1158735	+	642	lpoB	protein_coding	0.404775	0.483064	0.99913
NZ_CP009273.1	BW25113_RS05755	1158716	1159540	+	825	thiK	protein_coding	1.12641	0.114178	0.746293
NZ_CP009273.1	BW25113_RS05760	1159551	1160576	+	1026	nagZ	protein_coding	0.760892	0.221672	0.922857
NZ_CP009273.1	BW25113_RS05765	1160599	1161141	+	543	ycfP	protein_coding	1.00843	0.0469438	0.534368
NZ_CP009273.1	BW25113_RS05770	1161541	1162845	+	1305	ndh	protein_coding	-1.12443	0.0186378	0.394378
NZ_CP009273.1	BW25113_RS05775	1163055	1163594	+	540	ycfJ	protein_coding	-0.676399	0.282026	0.941539
NZ_CP009273.1	BW25113_RS05780	1163656	1164288	-	633	comR	protein_coding	-0.0508328	0.935304	0.99913
NZ_CP009273.1	BW25113_RS05785	1164529	1164786	+	258	bhsA	protein_coding	0.726347	0.36161	0.96515
NZ_CP009273.1	BW25113_RS05790	1164868	1165830	-	963	ldtC	protein_coding	1.005	0.148808	0.81935
NZ_CP009273.1	BW25113_RS05795	1165974	1169420	-	3447	mfd	protein_coding	-0.334214	0.499036	0.99913
NZ_CP009273.1	BW25113_RS05800	1169548	1170621	-	1074	ycfT	protein_coding	-0.68162	0.665461	0.99913
NZ_CP009273.1	BW25113_RS05805	1170883	1172082	+	1200	lolC	protein_coding	-0.568785	0.275955	0.939243
NZ_CP009273.1	BW25113_RS05810	1172075	1172776	+	702	lolD	protein_coding	0.240405	0.684426	0.99913
NZ_CP009273.1	BW25113_RS05815	1172776	1174020	+	1245	lolE	protein_coding	-0.113316	0.820203	0.99913
NZ_CP009273.1	BW25113_RS05820	1174049	1174960	+	912	nagK	protein_coding	-0.100616	0.851311	0.99913
NZ_CP009273.1	BW25113_RS05825	1174976	1175815	+	840	cobB	protein_coding	0.967423	0.159722	0.837939
NZ_CP009273.1	BW25113_RS05830	1175935	1176723	-	789	ycfZ	protein_coding	0.310301	0.798262	0.99913
NZ_CP009273.1	BW25113_RS05835	1176720	1177181	-	462	ymfA	protein_coding	0.76313	0.460225	0.998197
NZ_CP009273.1	BW25113_RS05840	1177239	1178285	-	1047	potD	protein_coding	-0.252982	0.606065	0.99913
NZ_CP009273.1	BW25113_RS05845	1178282	1179076	-	795	potC	protein_coding	-0.242617	0.63845	0.99913
NZ_CP009273.1	BW25113_RS05850	1179073	1179930	-	858	potB	protein_coding	-0.941638	0.0876875	0.705839
NZ_CP009273.1	BW25113_RS05855	1179914	1181050	-	1137	potA	protein_coding	-1.10332	0.031893	0.479134
NZ_CP009273.1	BW25113_RS05865	1181300	1182526	+	1227	pepT	protein_coding	0.158001	0.759678	0.99913
NZ_CP009273.1	BW25113_RS05870	1182575	1183696	-	1122	roxA	protein_coding	0.160745	0.750602	0.99913
NZ_CP009273.1	BW25113_RS05875	1183772	1185232	-	1461	phoQ	protein_coding	0.577494	0.279088	0.940402
NZ_CP009273.1	BW25113_RS05880	1185232	1185903	-	672	phoP	protein_coding	1.07935	0.0356513	0.497803
NZ_CP009273.1	BW25113_RS05885	1186072	1187442	-	1371	purB	protein_coding	-1.04459	0.0738872	0.652191
NZ_CP009273.1	BW25113_RS05890	1187446	1188087	-	642	hflD	protein_coding	-0.526501	0.32437	0.949926
NZ_CP009273.1	BW25113_RS05895	1188123	1189229	-	1107	mnmA	protein_coding	-1.04409	0.0258633	0.428765
NZ_CP009273.1	BW25113_RS05900	1189283	1189744	-	462	nudJ	protein_coding	-0.451157	0.570365	0.99913
NZ_CP009273.1	BW25113_RS05905	1189754	1190407	-	654	rluE	protein_coding	-0.526778	0.50169	0.99913
NZ_CP009273.1	BW25113_RS05910	1190579	1191829	+	1251	icd	protein_coding	-0.0202068	0.965318	0.99913
NZ_CP009273.1	BW25113_RS05915	1192323	1192988	-	666	ymfD	protein_coding	0.767421	0.262434	0.937268
NZ_CP009273.1	BW25113_RS05920	1192989	1193693	-	705	ymfE	protein_coding	1.10145	0.225076	0.922857
NZ_CP009273.1	BW25113_RS05925	1194151	1195044	+	894	lit	protein_coding	-0.172495	0.75935	0.99913
NZ_CP009273.1	BW25113_RS05930	1195135	1196262	-	1128	intE	protein_coding	-1.29856	0.0949423	0.717922
NZ_CP009273.1	BW25113_RS05935	1196243	1196488	-	246	xisE	protein_coding	-1.54637	0.241773	0.923845
NZ_CP009273.1	BW25113_RS25530	1196525	1196836	-	312	ymfH	protein_coding	-1.30532	0.109763	0.738631
NZ_CP009273.1	BW25113_RS23630	1196953	1197294	+	342	ymfI	protein_coding	0.718539	0.263504	0.937268
NZ_CP009273.1	BW25113_RS05940	1197232	1197540	-	309	ymfJ	protein_coding	-0.411793	0.641148	0.99913
NZ_CP009273.1	BW25113_RS05945	1197715	1198389	-	675	ymfK	protein_coding	1.25655	0.0439798	0.525819
NZ_CP009273.1	BW25113_RS05950	1198480	1198680	+	201	ymfT	protein_coding	0.111439	0.955477	0.99913
NZ_CP009273.1	BW25113_RS05955	1198724	1199281	+	558	ymfL	protein_coding	-1.35846	0.240094	0.923845
NZ_CP009273.1	BW25113_RS23635	1199457	1199636	+	180	NA	protein_coding	-2.41579	0.460421	0.998197
NZ_CP009273.1	BW25113_RS26340	1199677	1199841	+	165	NA	pseudogene	0.750734	0.83613	0.99913
NZ_CP009273.1	BW25113_RS05965	1199857	1200993	+	1137	NA	pseudogene	-0.212352	0.922341	0.99913
NZ_CP009273.1	BW25113_RS05970	1201005	1201187	+	183	ymfR	protein_coding	0.143551	0.968288	0.99913
NZ_CP009273.1	BW25113_RS05975	1201187	1201594	+	408	NA	pseudogene	-0.909824	0.690467	0.99913
NZ_CP009273.1	BW25113_RS05980	1201593	1202378	+	786	NA	pseudogene	0.0709809	0.974379	0.99913
NZ_CP009273.1	BW25113_RS05985	1202369	1202953	+	585	ymfQ	protein_coding	1.42702	0.76695	0.99913
NZ_CP009273.1	BW25113_RS05990	1202957	1203586	+	630	stfP	protein_coding	1.12554	0.710073	0.99913
NZ_CP009273.1	BW25113_RS05995	1203588	1204001	+	414	tfaP	protein_coding	-0.0206112	0.988204	0.99913
NZ_CP009273.1	BW25113_RS06000	1203973	1204575	-	603	tfaE	protein_coding	0.395681	0.795587	0.99913
NZ_CP009273.1	BW25113_RS06005	1204575	1205111	-	537	NA	protein_coding	-0.465499	0.863703	0.99913
NZ_CP009273.1	BW25113_RS06010	1205141	1205695	+	555	pinE	protein_coding	2.73556	0.419729	0.990708
NZ_CP009273.1	BW25113_RS06015	1205802	1206635	+	834	mcrA	protein_coding	0.533691	0.517826	0.99913
NZ_CP009273.1	BW25113_RS23640	1206866	1207033	+	168	NA	pseudogene	0.426684	0.794134	0.99913
NZ_CP009273.1	BW25113_RS06020	1207136	1207459	-	324	iraM	protein_coding	0.607796	0.594208	0.99913
NZ_CP009273.1	BW25113_RS25985	1207716	1207760	-	45	NA	protein_coding	-4.14058	0.239251	0.923845
NZ_CP009273.1	BW25113_RS25535	1207996	1208106	-	111	NA	protein_coding	0.354231	0.853762	0.99913
NZ_CP009273.1	BW25113_RS06030	1208159	1208563	-	405	ycgX	protein_coding	0.789165	0.478289	0.99913
NZ_CP009273.1	BW25113_RS06035	1208784	1209515	-	732	bluR	protein_coding	-0.0662222	0.892642	0.99913
NZ_CP009273.1	BW25113_RS06040	1209720	1210931	-	1212	bluF	protein_coding	0.68656	0.353074	0.96515
NZ_CP009273.1	BW25113_RS06045	1211245	1211481	+	237	ycgZ	protein_coding	-0.738875	0.498927	0.99913
NZ_CP009273.1	BW25113_RS06050	1211524	1211796	+	273	ymgA	protein_coding	0.869674	0.543636	0.99913
NZ_CP009273.1	BW25113_RS06055	1211825	1212091	+	267	ariR	protein_coding	0.817812	0.488971	0.99913
NZ_CP009273.1	BW25113_RS06060	1212204	1212452	+	249	ymgC	protein_coding	0.00638929	0.995944	0.99913
NZ_CP009273.1	BW25113_RS06065	1212784	1214307	+	1524	pdeG	protein_coding	-0.833119	0.509725	0.99913
NZ_CP009273.1	BW25113_RS06070	1214439	1214657	+	219	ymgF	protein_coding	0.362906	0.674544	0.99913
NZ_CP009273.1	BW25113_RS25990	1215057	1217704	+	2648	ycgH	pseudogene	0.129737	0.863629	0.99913
NZ_CP009273.1	BW25113_RS06090	1217761	1218096	-	336	ymgD	protein_coding	0.66446	0.32733	0.953207
NZ_CP009273.1	BW25113_RS06095	1218100	1218444	-	345	ymgG	protein_coding	0.920753	0.243172	0.924011
NZ_CP009273.1	BW25113_RS06100	1218446	1218619	-	174	ymgI	protein_coding	2.13538	0.209007	0.917056
NZ_CP009273.1	BW25113_RS23645	1218720	1218905	+	186	ymgJ	protein_coding	-0.874831	0.7312	0.99913
NZ_CP009273.1	BW25113_RS25540	1218866	1218985	+	120	NA	protein_coding	-0.47824	0.860191	0.99913
NZ_CP009273.1	BW25113_RS06105	1219020	1219363	+	344	NA	pseudogene	0.0930677	0.966392	0.99913
NZ_CP009273.1	BW25113_RS06110	1219735	1220001	-	267	minE	protein_coding	0.484442	0.31562	0.945569
NZ_CP009273.1	BW25113_RS06115	1220005	1220817	-	813	minD	protein_coding	0.250063	0.59015	0.99913
NZ_CP009273.1	BW25113_RS06120	1220841	1221536	-	696	minC	protein_coding	0.608335	0.249909	0.929999
NZ_CP009273.1	BW25113_RS06125	1222056	1222424	+	369	ycgJ	protein_coding	0.693979	0.296185	0.944393
NZ_CP009273.1	BW25113_RS06130	1222527	1222928	-	402	pliG	protein_coding	0.344388	0.631562	0.99913
NZ_CP009273.1	BW25113_RS06140	1223170	1223463	+	294	NA	protein_coding	0.96903	0.0891136	0.708172
NZ_CP009273.1	BW25113_RS06145	1223535	1224194	+	660	ycgM	protein_coding	0.190059	0.711391	0.99913
NZ_CP009273.1	BW25113_RS06150	1224286	1224732	+	447	ycgN	protein_coding	-0.277082	0.605947	0.99913
NZ_CP009273.1	BW25113_RS06155	1224939	1225850	-	912	hlyE	protein_coding	0.386748	0.835506	0.99913
NZ_CP009273.1	BW25113_RS06160	1226223	1226642	+	420	umuD	protein_coding	-0.311651	0.668709	0.99913
NZ_CP009273.1	BW25113_RS06165	1226642	1227910	+	1269	umuC	protein_coding	-0.131636	0.891602	0.99913
NZ_CP009273.1	BW25113_RS06170	1227956	1228486	-	531	dsbB	protein_coding	0.00418385	0.992937	0.99913
NZ_CP009273.1	BW25113_RS06175	1228632	1230173	-	1542	nhaB	protein_coding	-0.641615	0.221423	0.922857
NZ_CP009273.1	BW25113_RS06180	1230394	1231113	+	720	fadR	protein_coding	0.557825	0.280819	0.941368
NZ_CP009273.1	BW25113_RS06185	1231165	1232697	-	1533	ycgB	protein_coding	1.77537	0.0594672	0.591514
NZ_CP009273.1	BW25113_RS06190	1233027	1234325	+	1299	dadA	protein_coding	1.8898	0.00484828	0.194727
NZ_CP009273.1	BW25113_RS06195	1234335	1235405	+	1071	dadX	protein_coding	1.54204	0.0374285	0.500924
NZ_CP009273.1	BW25113_RS06200	1235791	1237527	-	1737	cvrA	protein_coding	0.196372	0.694576	0.99913
NZ_CP009273.1	BW25113_RS06205	1237622	1238536	-	915	ldcA	protein_coding	-0.136033	0.827317	0.99913
NZ_CP009273.1	BW25113_RS06210	1238636	1239247	+	612	emtA	protein_coding	-0.40188	0.546749	0.99913
NZ_CP009273.1	BW25113_RS06215	1239249	1239983	-	735	ycgR	protein_coding	1.02408	0.687248	0.99913
NZ_CP009273.1	BW25113_RS06220	1240184	1240438	+	255	ymgE	protein_coding	2.16727	0.281554	0.941457
NZ_CP009273.1	BW25113_RS06225	1240616	1241056	+	441	ycgY	protein_coding	0.514108	0.747028	0.99913
NZ_CP009273.1	BW25113_RS06230	1241135	1242832	-	1698	treA	protein_coding	0.170796	0.805485	0.99913
NZ_CP009273.1	BW25113_RS06235	1243152	1244570	-	1419	dhaM	protein_coding	0.301611	0.509405	0.99913
NZ_CP009273.1	BW25113_RS06240	1244581	1245213	-	633	dhaL	protein_coding	-0.206341	0.674379	0.99913
NZ_CP009273.1	BW25113_RS06245	1245224	1246294	-	1071	dhaK	protein_coding	0.532766	0.241001	0.923845
NZ_CP009273.1	BW25113_RS06250	1246522	1248441	+	1920	dhaR	protein_coding	0.790008	0.230083	0.923845
NZ_CP009273.1	BW25113_RS06255	1248541	1251408	-	2868	ycgV	protein_coding	-0.661576	0.285617	0.943829
NZ_CP009273.1	BW25113_RS06265	1252177	1253268	-	1092	ychF	protein_coding	-0.348041	0.491208	0.99913
NZ_CP009273.1	BW25113_RS06270	1253385	1253969	-	585	pth	protein_coding	-0.735925	0.191466	0.884604
NZ_CP009273.1	BW25113_RS06275	1254247	1254525	+	279	ychH	protein_coding	1.95624	0.0143112	0.358729
NZ_CP009273.1	BW25113_RS06280	1254580	1256259	-	1680	dauA	protein_coding	-1.12731	0.0368226	0.498699
NZ_CP009273.1	BW25113_RS06285	1256384	1257331	-	948	prs	protein_coding	-1.54236	0.00980325	0.292614
NZ_CP009273.1	BW25113_RS06290	1257482	1258333	-	852	ispE	protein_coding	-0.758698	0.133246	0.794398
NZ_CP009273.1	BW25113_RS06295	1258333	1258956	-	624	lolB	protein_coding	0.505126	0.364349	0.96515
NZ_CP009273.1	BW25113_RS06300	1259170	1260426	+	1257	hemA	protein_coding	-0.316527	0.499882	0.99913
NZ_CP009273.1	BW25113_RS06305	1260468	1261550	+	1083	prfA	protein_coding	-0.204168	0.68218	0.99913
NZ_CP009273.1	BW25113_RS06310	1261550	1262383	+	834	prmC	protein_coding	-1.49362	0.0183429	0.394378
NZ_CP009273.1	BW25113_RS06315	1262380	1262772	+	393	sirB2	protein_coding	0.373893	0.499374	0.99913
NZ_CP009273.1	BW25113_RS06320	1262776	1263585	+	810	sirB1	protein_coding	0.417304	0.425573	0.990708
NZ_CP009273.1	BW25113_RS06325	1263621	1264475	+	855	kdsA	protein_coding	-0.502183	0.30468	0.945569
NZ_CP009273.1	BW25113_RS06330	1264624	1264731	-	108	NA	protein_coding	-1.78061	0.413806	0.990708
NZ_CP009273.1	BW25113_RS06335	1265159	1265266	-	108	NA	protein_coding	-0.689807	0.564138	0.99913
NZ_CP009273.1	BW25113_RS06340	1265694	1265801	-	108	NA	protein_coding	-1.25821	0.428327	0.990708
NZ_CP009273.1	BW25113_RS06345	1266205	1267305	-	1101	chaA	protein_coding	-0.328598	0.476092	0.99913
NZ_CP009273.1	BW25113_RS06350	1267575	1267805	+	231	chaB	protein_coding	0.819365	0.454771	0.996994
NZ_CP009273.1	BW25113_RS06355	1267963	1268658	+	696	chaC	protein_coding	0.168469	0.798969	0.99913
NZ_CP009273.1	BW25113_RS06360	1268702	1269055	-	354	ychN	protein_coding	1.3716	0.0430508	0.525819
NZ_CP009273.1	BW25113_RS06365	1269240	1270634	+	1395	ychO	protein_coding	1.05963	0.193504	0.88998
NZ_CP009273.1	BW25113_RS06370	1270635	1271285	-	651	narL	protein_coding	-0.59697	0.268069	0.937268
NZ_CP009273.1	BW25113_RS06375	1271278	1273074	-	1797	narX	protein_coding	-0.132194	0.787758	0.99913
NZ_CP009273.1	BW25113_RS06385	1273413	1274804	+	1392	narK	protein_coding	-0.167984	0.736982	0.99913
NZ_CP009273.1	BW25113_RS06390	1275320	1279063	+	3744	narG	protein_coding	0.0659158	0.886389	0.99913
NZ_CP009273.1	BW25113_RS06395	1279060	1280598	+	1539	narH	protein_coding	-1.25091	0.0116728	0.324906
NZ_CP009273.1	BW25113_RS06400	1280595	1281305	+	711	narJ	protein_coding	-1.46211	0.00520004	0.198257
NZ_CP009273.1	BW25113_RS06405	1281305	1281982	+	678	narI	protein_coding	-0.886548	0.123972	0.766377
NZ_CP009273.1	BW25113_RS23085	1282166	1282297	-	132	NA	ncRNA	-0.0739143	0.946699	0.99913
NZ_CP009273.1	BW25113_RS23090	1282344	1282475	-	132	NA	ncRNA	-0.0330265	0.966536	0.99913
NZ_CP009273.1	BW25113_RS23095	1282522	1282653	-	132	NA	ncRNA	0.129334	0.876474	0.99913
NZ_CP009273.1	BW25113_RS06415	1282700	1282784	-	85	NA	tRNA	-0.244225	0.699239	0.99913
NZ_CP009273.1	BW25113_RS23100	1282819	1282950	-	132	NA	ncRNA	0.0862342	0.869806	0.99913
NZ_CP009273.1	BW25113_RS06420	1282994	1283078	-	85	NA	tRNA	0.198663	0.759386	0.99913
NZ_CP009273.1	BW25113_RS06425	1283238	1284080	-	843	purU	protein_coding	-0.912774	0.076199	0.662289
NZ_CP009273.1	BW25113_RS06430	1284130	1284588	-	459	ychJ	protein_coding	-1.39241	0.0180562	0.391491
NZ_CP009273.1	BW25113_RS06435	1284701	1285606	+	906	rssA	protein_coding	1.13776	0.0481062	0.537581
NZ_CP009273.1	BW25113_RS06440	1285698	1286711	+	1014	rssB	protein_coding	0.3867	0.498108	0.99913
NZ_CP009273.1	BW25113_RS06445	1286913	1287821	+	909	galU	protein_coding	0.0294786	0.948373	0.99913
NZ_CP009273.1	BW25113_RS06450	1287965	1288378	-	414	hns	protein_coding	1.05318	0.203003	0.908564
NZ_CP009273.1	BW25113_RS06455	1288983	1289600	+	618	tdk	protein_coding	0.560735	0.419103	0.990708
NZ_CP009273.1	BW25113_RS06460	1289882	1290472	-	591	NA	protein_coding	2.43792	0.292169	0.944393
NZ_CP009273.1	BW25113_RS26465	1290520	1290778	-	259	NA	pseudogene	-4.14058	0.239251	0.923845
NZ_CP009273.1	BW25113_RS06470	1290902	1293577	-	2676	adhE	protein_coding	0.34328	0.480126	0.99913
NZ_CP009273.1	BW25113_RS26110	1293970	1294023	+	54	ychE	protein_coding	1.48886	0.18927	0.883456
NZ_CP009273.1	BW25113_RS06475	1294054	1294701	+	648	ychE	protein_coding	0.939995	0.244305	0.926767
NZ_CP009273.1	BW25113_RS25865	1294859	1295155	-	297	NA	protein_coding	-1.87204	0.277662	0.939243
NZ_CP009273.1	BW25113_RS06480	1295439	1297070	+	1632	oppA	protein_coding	-0.0714909	0.875113	0.99913
NZ_CP009273.1	BW25113_RS06485	1297156	1298076	+	921	oppB	protein_coding	-0.195858	0.672992	0.99913
NZ_CP009273.1	BW25113_RS06490	1298091	1298999	+	909	oppC	protein_coding	-0.504649	0.297394	0.944393
NZ_CP009273.1	BW25113_RS06495	1299011	1300024	+	1014	oppD	protein_coding	0.393093	0.433901	0.99097
NZ_CP009273.1	BW25113_RS06500	1300021	1301025	+	1005	oppF	protein_coding	-0.298308	0.537481	0.99913
NZ_CP009273.1	BW25113_RS06505	1301078	1301407	-	330	yciU	protein_coding	-0.75095	0.25113	0.929999
NZ_CP009273.1	BW25113_RS06510	1301442	1302902	-	1461	cls	protein_coding	0.226805	0.656459	0.99913
NZ_CP009273.1	BW25113_RS25550	1303045	1303218	+	174	yciY	protein_coding	0.899283	0.170825	0.859647
NZ_CP009273.1	BW25113_RS06520	1303273	1304526	-	1254	kch	protein_coding	0.587242	0.26529	0.937268
NZ_CP009273.1	BW25113_RS06525	1304826	1305122	-	297	yciI	protein_coding	1.8844	0.0151277	0.373014
NZ_CP009273.1	BW25113_RS06530	1305346	1306065	+	720	tonB	protein_coding	0.842391	0.12164	0.763322
NZ_CP009273.1	BW25113_RS06535	1306105	1306503	-	399	yciA	protein_coding	0.19473	0.740418	0.99913
NZ_CP009273.1	BW25113_RS06540	1306608	1307147	-	540	yciB	protein_coding	-0.749528	0.131099	0.790246
NZ_CP009273.1	BW25113_RS06545	1307177	1307920	-	744	yciC	protein_coding	-0.725977	0.172838	0.863618
NZ_CP009273.1	BW25113_RS25555	1307948	1308037	-	90	NA	pseudogene	0.731223	0.821895	0.99913
NZ_CP009273.1	BW25113_RS06550	1308277	1308915	+	639	ompW	protein_coding	-0.345434	0.542833	0.99913
NZ_CP009273.1	BW25113_RS06555	1308975	1309481	-	507	yciE	protein_coding	-0.0429646	0.962299	0.99913
NZ_CP009273.1	BW25113_RS06560	1309527	1310027	-	501	yciF	protein_coding	0.0608229	0.967177	0.99913
NZ_CP009273.1	BW25113_RS06565	1310113	1310292	-	180	yciG	protein_coding	1.98914	0.671979	0.99913
NZ_CP009273.1	BW25113_RS06570	1310673	1311479	-	807	trpA	protein_coding	0.517034	0.507667	0.99913
NZ_CP009273.1	BW25113_RS06575	1311479	1312672	-	1194	trpB	protein_coding	0.347977	0.670205	0.99913
NZ_CP009273.1	BW25113_RS06580	1312684	1314045	-	1362	trpCF	protein_coding	0.613962	0.339099	0.958156
NZ_CP009273.1	BW25113_RS06585	1314046	1315641	-	1596	trpD	protein_coding	0.665259	0.301611	0.945077
NZ_CP009273.1	BW25113_RS06590	1315641	1317203	-	1563	trpE	protein_coding	-0.692231	0.485919	0.99913
NZ_CP009273.1	BW25113_RS23700	1317295	1317339	-	45	trpL	protein_coding	1.55844	0.49378	0.99913
NZ_CP009273.1	BW25113_RS06595	1317477	1318358	+	882	rnm	protein_coding	0.0322064	0.954387	0.99913
NZ_CP009273.1	BW25113_RS06600	1318355	1318975	+	621	yciO	protein_coding	-0.386904	0.490461	0.99913
NZ_CP009273.1	BW25113_RS06605	1319003	1320898	+	1896	yciQ	protein_coding	0.19181	0.78914	0.99913
NZ_CP009273.1	BW25113_RS06610	1321109	1321984	+	876	rluB	protein_coding	-1.26839	0.0160247	0.378118
NZ_CP009273.1	BW25113_RS06615	1322024	1322614	-	591	cobO	protein_coding	0.334206	0.633562	0.99913
NZ_CP009273.1	BW25113_RS06620	1322611	1323369	-	759	yciK	protein_coding	0.412844	0.492014	0.99913
NZ_CP009273.1	BW25113_RS06630	1323589	1324638	+	1050	sohB	protein_coding	0.669373	0.282695	0.941993
NZ_CP009273.1	BW25113_RS06635	1324674	1324925	-	252	yciN	protein_coding	0.828385	0.121332	0.763322
NZ_CP009273.1	BW25113_RS06645	1325305	1327902	+	2598	topA	protein_coding	-0.425749	0.356211	0.96515
NZ_CP009273.1	BW25113_RS06650	1328112	1329086	+	975	cysB	protein_coding	0.0194479	0.971868	0.99913
NZ_CP009273.1	BW25113_RS06655	1329405	1329545	+	141	ymiA	protein_coding	0.65719	0.303186	0.945077
NZ_CP009273.1	BW25113_RS06660	1329548	1329715	+	168	yciX	protein_coding	0.694329	0.276589	0.939243
NZ_CP009273.1	BW25113_RS25560	1329829	1329924	+	96	ymiC	protein_coding	-0.388655	0.688753	0.99913
NZ_CP009273.1	BW25113_RS06675	1330088	1332763	+	2676	acnA	protein_coding	0.865279	0.150611	0.826268
NZ_CP009273.1	BW25113_RS06680	1332827	1333417	-	591	ribA	protein_coding	-0.0359327	0.93937	0.99913
NZ_CP009273.1	BW25113_RS06685	1333587	1334351	+	765	pgpB	protein_coding	0.869301	0.16153	0.84032
NZ_CP009273.1	BW25113_RS06690	1334500	1334808	+	309	lapA	protein_coding	0.47515	0.371807	0.973809
NZ_CP009273.1	BW25113_RS06695	1334815	1335984	+	1170	lapB	protein_coding	-0.457417	0.377957	0.973809
NZ_CP009273.1	BW25113_RS06700	1336178	1336915	+	738	pyrF	protein_coding	-1.05604	0.0322001	0.480021
NZ_CP009273.1	BW25113_RS06705	1336915	1337241	+	327	yciH	protein_coding	0.256889	0.766128	0.99913
NZ_CP009273.1	BW25113_RS06710	1337367	1337585	-	219	osmB	protein_coding	2.10768	0.0274577	0.437089
NZ_CP009273.1	BW25113_RS06715	1337854	1338603	-	750	yciT	protein_coding	-0.138646	0.776891	0.99913
NZ_CP009273.1	BW25113_RS06720	1338693	1338866	-	174	yciZ	protein_coding	-0.267514	0.628416	0.99913
NZ_CP009273.1	BW25113_RS26115	1338904	1339032	+	129	ymiD	protein_coding	-0.18677	0.908326	0.99913
NZ_CP009273.1	BW25113_RS06725	1339014	1340999	-	1986	pdeR	protein_coding	-0.0769834	0.919044	0.99913
NZ_CP009273.1	BW25113_RS25050	1341053	1341157	+	105	NA	protein_coding	2.01935	0.620018	0.99913
NZ_CP009273.1	BW25113_RS06735	1341235	1343169	-	1935	rnb	protein_coding	-0.941795	0.10928	0.738631
NZ_CP009273.1	BW25113_RS06740	1343237	1344364	-	1128	yciW	protein_coding	-0.327364	0.64567	0.99913
NZ_CP009273.1	BW25113_RS06745	1344508	1345296	-	789	fabI	protein_coding	-1.29092	0.0286514	0.442882
NZ_CP009273.1	BW25113_RS06755	1345664	1346017	-	354	ycjD	protein_coding	1.33898	0.324895	0.949926
NZ_CP009273.1	BW25113_RS06760	1346085	1346891	-	807	sapF	protein_coding	-0.328663	0.663873	0.99913
NZ_CP009273.1	BW25113_RS06765	1346893	1347885	-	993	sapD	protein_coding	0.423078	0.559974	0.99913
NZ_CP009273.1	BW25113_RS06770	1347885	1348775	-	891	sapC	protein_coding	0.620379	0.418072	0.990708
NZ_CP009273.1	BW25113_RS06775	1348762	1349727	-	966	sapB	protein_coding	-0.807159	0.253359	0.929999
NZ_CP009273.1	BW25113_RS06780	1349724	1351367	-	1644	sapA	protein_coding	0.266923	0.657643	0.99913
NZ_CP009273.1	BW25113_RS06790	1351680	1351925	-	246	ymjA	protein_coding	-0.286316	0.711832	0.99913
NZ_CP009273.1	BW25113_RS06795	1352059	1353444	-	1386	puuP	protein_coding	-0.744301	0.337874	0.958156
NZ_CP009273.1	BW25113_RS25565	1353434	1353598	-	165	NA	protein_coding	-0.816763	0.577097	0.99913
NZ_CP009273.1	BW25113_RS06800	1353747	1355165	-	1419	puuA	protein_coding	-0.683979	0.349722	0.965138
NZ_CP009273.1	BW25113_RS06805	1355377	1356141	+	765	puuD	protein_coding	-0.00179167	0.99839	0.99913
NZ_CP009273.1	BW25113_RS06810	1356168	1356725	+	558	puuR	protein_coding	0.622781	0.478527	0.99913
NZ_CP009273.1	BW25113_RS06815	1357000	1358487	+	1488	puuC	protein_coding	-0.800983	0.581394	0.99913
NZ_CP009273.1	BW25113_RS06820	1358489	1359769	+	1281	puuB	protein_coding	-0.333175	0.868265	0.99913
NZ_CP009273.1	BW25113_RS06825	1359807	1361072	+	1266	puuE	protein_coding	-0.918045	0.58514	0.99913
NZ_CP009273.1	BW25113_RS06830	1361192	1362169	-	978	pspF	protein_coding	1.21606	0.103867	0.723029
NZ_CP009273.1	BW25113_RS06835	1362336	1363004	+	669	pspA	protein_coding	-0.193204	0.683583	0.99913
NZ_CP009273.1	BW25113_RS06840	1363058	1363282	+	225	pspB	protein_coding	0.328423	0.610452	0.99913
NZ_CP009273.1	BW25113_RS06845	1363282	1363641	+	360	pspC	protein_coding	0.105811	0.87827	0.99913
NZ_CP009273.1	BW25113_RS06850	1363650	1363871	+	222	pspD	protein_coding	0.218968	0.837593	0.99913
NZ_CP009273.1	BW25113_RS06855	1363946	1364260	+	315	pspE	protein_coding	-0.328534	0.587829	0.99913
NZ_CP009273.1	BW25113_RS06860	1364473	1366152	+	1680	ycjM	protein_coding	0.20562	0.752292	0.99913
NZ_CP009273.1	BW25113_RS06865	1366166	1367458	+	1293	ycjN	protein_coding	-0.110458	0.91636	0.99913
NZ_CP009273.1	BW25113_RS06870	1367479	1368360	+	882	ycjO	protein_coding	1.93095	0.449034	0.99476
NZ_CP009273.1	BW25113_RS06875	1368347	1369189	+	843	ycjP	protein_coding	2.1191	0.389731	0.976912
NZ_CP009273.1	BW25113_RS06880	1369220	1370272	+	1053	ycjQ	protein_coding	1.06477	0.531566	0.99913
NZ_CP009273.1	BW25113_RS06885	1370291	1371079	+	789	ycjR	protein_coding	0.137478	0.918173	0.99913
NZ_CP009273.1	BW25113_RS06890	1371089	1372144	+	1056	ycjS	protein_coding	-0.162639	0.90584	0.99913
NZ_CP009273.1	BW25113_RS06895	1372141	1374408	+	2268	ycjT	protein_coding	0.35809	0.776687	0.99913
NZ_CP009273.1	BW25113_RS06900	1374405	1375064	+	660	pgmB	protein_coding	2.73556	0.419729	0.990708
NZ_CP009273.1	BW25113_RS06905	1375078	1376159	+	1082	NA	pseudogene	-3.1593	0.0903172	0.711405
NZ_CP009273.1	BW25113_RS06910	1376204	1377109	+	906	ompG	protein_coding	-1.864	0.226578	0.922857
NZ_CP009273.1	BW25113_RS06915	1377220	1378218	-	999	ycjW	protein_coding	-0.229903	0.710503	0.99913
NZ_CP009273.1	BW25113_RS06920	1378374	1379771	+	1398	ycjX	protein_coding	1.00094	0.0906366	0.712563
NZ_CP009273.1	BW25113_RS06925	1379768	1380829	+	1062	ycjF	protein_coding	0.245185	0.747766	0.99913
NZ_CP009273.1	BW25113_RS06930	1380977	1382518	+	1542	tyrR	protein_coding	0.0999946	0.848996	0.99913
NZ_CP009273.1	BW25113_RS06935	1382562	1383068	-	507	tpx	protein_coding	0.349669	0.439887	0.991892
NZ_CP009273.1	BW25113_RS06940	1383187	1384152	+	966	ycjG	protein_coding	-0.126738	0.842079	0.99913
NZ_CP009273.1	BW25113_RS06945	1384127	1384855	-	729	mpaA	protein_coding	0.233152	0.707764	0.99913
NZ_CP009273.1	BW25113_RS06950	1384982	1385119	-	138	NA	pseudogene	0.936977	0.445131	0.993776
NZ_CP009273.1	BW25113_RS06955	1385190	1386110	-	921	ycjY	protein_coding	-0.978989	0.346279	0.963254
NZ_CP009273.1	BW25113_RS06960	1386248	1387147	+	900	pgrR	protein_coding	-0.306646	0.602315	0.99913
NZ_CP009273.1	BW25113_RS06970	1387484	1389097	+	1614	mppA	protein_coding	0.516491	0.379456	0.973809
NZ_CP009273.1	BW25113_RS06975	1389148	1390179	-	1032	ynaI	protein_coding	-0.65361	0.226405	0.922857
NZ_CP009273.1	BW25113_RS06980	1390369	1391349	+	981	NA	protein_coding	0.738394	0.531544	0.99913
NZ_CP009273.1	BW25113_RS06985	1391622	1391879	+	258	ynaJ	protein_coding	1.20645	0.0599031	0.591514
NZ_CP009273.1	BW25113_RS06990	1391929	1392879	-	951	uspE	protein_coding	0.297606	0.517477	0.99913
NZ_CP009273.1	BW25113_RS06995	1393031	1393783	-	753	fnr	protein_coding	-0.764251	0.124306	0.767313
NZ_CP009273.1	BW25113_RS07000	1393978	1394493	-	516	ogt	protein_coding	-0.658822	0.310898	0.945569
NZ_CP009273.1	BW25113_RS07005	1394504	1396030	-	1527	abgT	protein_coding	-0.0232772	0.979236	0.99913
NZ_CP009273.1	BW25113_RS07015	1396067	1397512	-	1446	abgB	protein_coding	-0.0506183	0.969329	0.99913
NZ_CP009273.1	BW25113_RS07020	1397512	1398822	-	1311	abgA	protein_coding	0.87946	0.58686	0.99913
NZ_CP009273.1	BW25113_RS07025	1398998	1399906	+	909	abgR	protein_coding	0.0533994	0.943319	0.99913
NZ_CP009273.1	BW25113_RS07035	1400236	1400799	+	564	smrA	protein_coding	-0.473403	0.496245	0.99913
NZ_CP009273.1	BW25113_RS07040	1400820	1402052	-	1233	dgcM	protein_coding	0.518855	0.499544	0.99913
NZ_CP009273.1	BW25113_RS26120	1402246	1402293	+	48	ydaN	protein_coding	1.21085	0.614575	0.99913
NZ_CP009273.1	BW25113_RS07045	1402307	1403290	+	984	zntB	protein_coding	0.243912	0.694548	0.99913
NZ_CP009273.1	BW25113_RS26345	1403565	1403738	+	174	ynaL	protein_coding	1.15974	0.535722	0.99913
NZ_CP009273.1	BW25113_RS07055	1403768	1405141	+	1374	dbpA	protein_coding	-0.125197	0.86103	0.99913
NZ_CP009273.1	BW25113_RS07060	1405270	1406205	-	936	ttcA	protein_coding	-0.201894	0.689966	0.99913
NZ_CP009273.1	BW25113_RS23720	1406257	1407492	-	1236	intR	protein_coding	0.409486	0.545415	0.99913
NZ_CP009273.1	BW25113_RS07070	1407494	1407709	-	216	xisR	protein_coding	0.143551	0.968288	0.99913
NZ_CP009273.1	BW25113_RS07075	1407788	1407997	-	210	rcbA	protein_coding	2.42704	0.502866	0.99913
NZ_CP009273.1	BW25113_RS07080	1407990	1408184	-	195	ralR	protein_coding	1.27102	0.621136	0.99913
NZ_CP009273.1	BW25113_RS07085	1408241	1409050	-	810	recT	protein_coding	-0.116214	0.903724	0.99913
NZ_CP009273.1	BW25113_RS07090	1409043	1411643	-	2601	recE	protein_coding	0.883904	0.465932	0.99913
NZ_CP009273.1	BW25113_RS07095	1411745	1412020	-	276	racC	protein_coding	-0.539962	0.87938	0.99913
NZ_CP009273.1	BW25113_RS07100	1412095	1412265	-	171	ydaE	protein_coding	2.73556	0.419729	0.990708
NZ_CP009273.1	BW25113_RS07105	1412265	1412486	-	222	kilR	protein_coding	0.731223	0.821895	0.99913
NZ_CP009273.1	BW25113_RS07110	1412928	1413416	+	489	sieB	protein_coding	-0.815195	0.577727	0.99913
NZ_CP009273.1	BW25113_RS23000	1413413	1413568	-	156	ydaF	protein_coding	-0.460798	0.821823	0.99913
NZ_CP009273.1	BW25113_RS26350	1413579	1413713	-	135	NA	protein_coding	0.0482715	0.975714	0.99913
NZ_CP009273.1	BW25113_RS07115	1414022	1414498	-	477	racR	protein_coding	-0.262027	0.592347	0.99913
NZ_CP009273.1	BW25113_RS07120	1414622	1414918	+	297	ydaS	protein_coding	-0.164174	0.938325	0.99913
NZ_CP009273.1	BW25113_RS07125	1414941	1415363	+	423	ydaT	protein_coding	1.24115	0.614439	0.99913
NZ_CP009273.1	BW25113_RS07130	1415376	1416233	+	858	ydaU	protein_coding	2.15551	0.446127	0.993776
NZ_CP009273.1	BW25113_RS07135	1416240	1416986	+	747	ydaV	protein_coding	1.01367	0.696932	0.99913
NZ_CP009273.1	BW25113_RS07140	1417009	1417461	+	453	NA	pseudogene	0.720463	0.668221	0.99913
NZ_CP009273.1	BW25113_RS26355	1417657	1417842	+	186	rzoD	protein_coding	0.451196	0.870622	0.99913
NZ_CP009273.1	BW25113_RS07150	1418039	1419496	+	1458	trkG	protein_coding	0.0369249	0.949469	0.99913
NZ_CP009273.1	BW25113_RS07155	1419634	1419897	+	264	ynaK	protein_coding	-0.303087	0.804707	0.99913
NZ_CP009273.1	BW25113_RS07160	1419878	1420237	+	360	ydaY	protein_coding	0.857304	0.582682	0.99913
NZ_CP009273.1	BW25113_RS26470	1420345	1420545	+	201	NA	protein_coding	1.1354	0.703788	0.99913
NZ_CP009273.1	BW25113_RS07170	1420711	1421643	+	933	ynaA	pseudogene	0.667389	0.565116	0.99913
NZ_CP009273.1	BW25113_RS07175	1421646	1421861	+	216	NA	pseudogene	-0.381216	0.780259	0.99913
NZ_CP009273.1	BW25113_RS26475	1421773	1422021	-	249	NA	protein_coding	0.0348444	0.99157	0.99913
NZ_CP009273.1	BW25113_RS07180	1422003	1422983	-	981	NA	protein_coding	-0.34581	0.644082	0.99913
NZ_CP009273.1	BW25113_RS25065	1423053	1423241	+	189	NA	pseudogene	-1.43719	0.535491	0.99913
NZ_CP009273.1	BW25113_RS23745	1423306	1426668	+	3363	stfR	protein_coding	0.809794	0.446502	0.993776
NZ_CP009273.1	BW25113_RS07205	1426668	1427243	+	576	tfaR	protein_coding	3.21136	0.349377	0.965138
NZ_CP009273.1	BW25113_RS07210	1427341	1427931	-	591	pinR	protein_coding	-0.250313	0.761814	0.99913
NZ_CP009273.1	BW25113_RS07215	1428248	1428481	-	234	ydfK	protein_coding	0.173707	0.878892	0.99913
NZ_CP009273.1	BW25113_RS25575	1428550	1428663	-	114	ynaM	protein_coding	0.11019	0.901318	0.99913
NZ_CP009273.1	BW25113_RS07220	1429442	1429876	-	435	uspF	protein_coding	0.605738	0.20125	0.906833
NZ_CP009273.1	BW25113_RS07225	1430017	1431150	-	1134	ompN	protein_coding	-0.309328	0.772646	0.99913
NZ_CP009273.1	BW25113_RS07230	1431517	1435041	-	3525	nifJ	protein_coding	-0.368892	0.476361	0.99913
NZ_CP009273.1	BW25113_RS07235	1435315	1435581	+	267	ydbJ	protein_coding	0.49376	0.31934	0.948393
NZ_CP009273.1	BW25113_RS07240	1435578	1436000	-	423	hslJ	protein_coding	-0.762101	0.281778	0.941457
NZ_CP009273.1	BW25113_RS07245	1436111	1437100	-	990	ldhA	protein_coding	-0.855005	0.0737507	0.652191
NZ_CP009273.1	BW25113_RS07250	1437308	1439947	+	2640	ydbH	protein_coding	0.187181	0.751394	0.99913
NZ_CP009273.1	BW25113_RS07255	1439944	1440129	+	186	ynbE	protein_coding	0.55669	0.558605	0.99913
NZ_CP009273.1	BW25113_RS07260	1440137	1440463	+	327	ydbL	protein_coding	1.09148	0.241784	0.923845
NZ_CP009273.1	BW25113_RS07265	1440635	1441540	-	906	feaR	protein_coding	0.297941	0.713407	0.99913
NZ_CP009273.1	BW25113_RS07270	1441776	1443275	+	1500	feaB	protein_coding	0.549439	0.488123	0.99913
NZ_CP009273.1	BW25113_RS07275	1443333	1445606	-	2274	tynA	protein_coding	-0.987779	0.3039	0.945306
NZ_CP009273.1	BW25113_RS07280	1445854	1447899	-	2046	paaZ	protein_coding	-0.204529	0.892636	0.99913
NZ_CP009273.1	BW25113_RS07285	1448184	1449113	+	930	paaA	protein_coding	1.44992	0.605788	0.99913
NZ_CP009273.1	BW25113_RS07290	1449125	1449412	+	288	paaB	protein_coding	-0.23169	0.920648	0.99913
NZ_CP009273.1	BW25113_RS07295	1449421	1450167	+	747	paaC	protein_coding	1.40477	0.774078	0.99913
NZ_CP009273.1	BW25113_RS07300	1450182	1450679	+	498	paaD	protein_coding	0.444306	0.929115	0.99913
NZ_CP009273.1	BW25113_RS07305	1450687	1451757	+	1071	paaE	protein_coding	2.1191	0.389731	0.976912
NZ_CP009273.1	BW25113_RS07310	1451754	1452521	+	768	paaF	protein_coding	0.0348444	0.99157	0.99913
NZ_CP009273.1	BW25113_RS07315	1452521	1453309	+	789	paaG	protein_coding	0.219299	0.939691	0.99913
NZ_CP009273.1	BW25113_RS07320	1453311	1454738	+	1428	paaH	protein_coding	0.497485	0.796024	0.99913
NZ_CP009273.1	BW25113_RS07325	1454728	1455150	+	423	paaI	protein_coding	1.0224	0.69421	0.99913
NZ_CP009273.1	BW25113_RS07330	1455150	1456355	+	1206	paaJ	protein_coding	0.322129	0.733747	0.99913
NZ_CP009273.1	BW25113_RS07335	1456382	1457695	+	1314	paaK	protein_coding	0.600947	0.609305	0.99913
NZ_CP009273.1	BW25113_RS07340	1457796	1458746	+	951	paaX	protein_coding	0.3835	0.59222	0.99913
NZ_CP009273.1	BW25113_RS07345	1458728	1459318	+	591	paaY	protein_coding	0.820735	0.38585	0.97595
NZ_CP009273.1	BW25113_RS25580	1459422	1459487	-	66	NA	protein_coding	NA	NA	NA
NZ_CP009273.1	BW25113_RS07350	1459649	1462174	+	2526	NA	pseudogene	0.130697	0.874469	0.99913
NZ_CP009273.1	BW25113_RS07355	1462178	1463406	-	1229	NA	protein_coding	0.168663	0.966495	0.99913
NZ_CP009273.1	BW25113_RS07365	1463615	1464766	+	1152	NA	protein_coding	0.724383	0.686915	0.99913
NZ_CP009273.1	BW25113_RS07370	1464773	1468270	+	3498	NA	pseudogene	0.0350584	0.946709	0.99913
NZ_CP009273.1	BW25113_RS07375	1468478	1469338	+	861	pdxI	protein_coding	0.503472	0.460706	0.998197
NZ_CP009273.1	BW25113_RS07380	1469401	1471707	+	2307	ydbD	protein_coding	-0.614497	0.405922	0.988468
NZ_CP009273.1	BW25113_RS07385	1471878	1472483	+	606	ynbA	protein_coding	-0.753072	0.69043	0.99913
NZ_CP009273.1	BW25113_RS07390	1472483	1473379	+	897	ynbB	protein_coding	-0.855193	0.856012	0.99913
NZ_CP009273.1	BW25113_RS07395	1473395	1475152	+	1758	ynbC	protein_coding	-0.498073	0.600082	0.99913
NZ_CP009273.1	BW25113_RS07400	1475142	1476458	+	1317	ynbD	protein_coding	0.259728	0.817358	0.99913
NZ_CP009273.1	BW25113_RS07405	1476512	1477117	-	606	azoR	protein_coding	0.205029	0.731567	0.99913
NZ_CP009273.1	BW25113_RS07410	1477318	1481220	+	3903	hrpA	protein_coding	0.0298819	0.954363	0.99913
NZ_CP009273.1	BW25113_RS07415	1481492	1482292	+	801	ydcF	protein_coding	0.0862863	0.86588	0.99913
NZ_CP009273.1	BW25113_RS07420	1482489	1483928	+	1440	aldA	protein_coding	1.75242	0.000524869	0.0417778
NZ_CP009273.1	BW25113_RS25590	1483970	1484970	-	1001	gap	pseudogene	0.103906	0.83548	0.99913
NZ_CP009273.1	BW25113_RS07440	1485159	1485689	+	531	cybB	protein_coding	1.78522	0.0134908	0.344179
NZ_CP009273.1	BW25113_RS07445	1485934	1486107	+	174	NA	protein_coding	0.160309	0.78963	0.99913
NZ_CP009273.1	BW25113_RS26135	1486133	1486201	+	69	yncP	protein_coding	-0.33046	0.615271	0.99913
NZ_CP009273.1	BW25113_RS07450	1486179	1486328	-	150	hokB	protein_coding	-3.3131	9.04873e-05	0.0120747
NZ_CP009273.1	BW25113_RS07455	1486727	1488367	+	1641	trg	protein_coding	-0.87519	0.177719	0.868929
NZ_CP009273.1	BW25113_RS07460	1488405	1489328	-	924	ydcI	protein_coding	0.584759	0.358805	0.96515
NZ_CP009273.1	BW25113_RS07465	1489545	1490888	+	1344	ydcJ	protein_coding	-0.203938	0.811071	0.99913
NZ_CP009273.1	BW25113_RS07470	1491113	1492768	+	1656	opgD	protein_coding	0.107139	0.854948	0.99913
NZ_CP009273.1	BW25113_RS07480	1492908	1493132	+	225	ydcH	protein_coding	0.852251	0.295448	0.944393
NZ_CP009273.1	BW25113_RS07485	1493195	1493734	+	540	rimL	protein_coding	0.470858	0.349703	0.965138
NZ_CP009273.1	BW25113_RS07490	1493726	1494706	-	981	ydcK	protein_coding	0.340749	0.748251	0.99913
NZ_CP009273.1	BW25113_RS07495	1494830	1495822	+	993	tehA	protein_coding	1.11444	0.116985	0.752065
NZ_CP009273.1	BW25113_RS07500	1495819	1496412	+	594	tehB	protein_coding	1.02284	0.259302	0.936185
NZ_CP009273.1	BW25113_RS07505	1496714	1497382	+	669	ydcL	protein_coding	0.97475	0.11535	0.746293
NZ_CP009273.1	BW25113_RS23770	1497481	1497906	-	426	tnpA	pseudogene	-0.811369	0.527849	0.99913
NZ_CP009273.1	BW25113_RS07520	1497914	1499122	+	1209	insQ	protein_coding	-0.631698	0.277819	0.939243
NZ_CP009273.1	BW25113_RS07525	1499162	1500376	-	1215	ydcO	protein_coding	0.300353	0.75658	0.99913
NZ_CP009273.1	BW25113_RS07530	1500429	1500965	+	537	sutR	protein_coding	0.191963	0.777064	0.99913
NZ_CP009273.1	BW25113_RS07535	1501038	1502999	+	1962	rlhA	protein_coding	-0.496502	0.36405	0.96515
NZ_CP009273.1	BW25113_RS07540	1503091	1503321	-	231	yncJ	protein_coding	1.13228	0.0877437	0.705839
NZ_CP009273.1	BW25113_RS07545	1503543	1503719	+	177	hicA	protein_coding	1.04087	0.27466	0.937434
NZ_CP009273.1	BW25113_RS07550	1503765	1504181	+	417	hicB	protein_coding	-0.41603	0.502243	0.99913
NZ_CP009273.1	BW25113_RS07555	1504260	1505666	+	1407	ydcR	protein_coding	-0.385931	0.515823	0.99913
NZ_CP009273.1	BW25113_RS07560	1505911	1507056	+	1146	ydcS	protein_coding	1.71633	0.227751	0.922857
NZ_CP009273.1	BW25113_RS07565	1507074	1508087	+	1014	ydcT	protein_coding	-0.256311	0.849712	0.99913
NZ_CP009273.1	BW25113_RS07570	1508088	1509029	+	942	ydcU	protein_coding	1.28399	0.317878	0.945569
NZ_CP009273.1	BW25113_RS07575	1509019	1509813	+	795	ydcV	protein_coding	1.09603	0.527013	0.99913
NZ_CP009273.1	BW25113_RS07580	1509835	1511259	+	1425	patD	protein_coding	-0.00367194	0.9975	0.99913
NZ_CP009273.1	BW25113_RS23775	1511356	1511451	-	96	yncL	protein_coding	2.17191	0.0257879	0.428765
NZ_CP009273.1	BW25113_RS07590	1511646	1511819	+	174	ortT	protein_coding	-0.125982	0.858143	0.99913
NZ_CP009273.1	BW25113_RS07595	1511905	1512138	+	234	ydcY	protein_coding	0.686604	0.332249	0.957018
NZ_CP009273.1	BW25113_RS07600	1512139	1512588	-	450	ydcZ	protein_coding	0.472499	0.571948	0.99913
NZ_CP009273.1	BW25113_RS07605	1512585	1513103	-	519	mddA	protein_coding	0.861233	0.170532	0.859647
NZ_CP009273.1	BW25113_RS07610	1513284	1514321	+	1038	curA	protein_coding	0.949954	0.253506	0.929999
NZ_CP009273.1	BW25113_RS07615	1514519	1515184	+	666	mcbR	protein_coding	-0.982759	0.298445	0.944393
NZ_CP009273.1	BW25113_RS07620	1515220	1517322	-	2103	pqqU	protein_coding	0.190757	0.7256	0.99913
NZ_CP009273.1	BW25113_RS07625	1517564	1518625	+	1062	yncE	protein_coding	0.468364	0.324196	0.949926
NZ_CP009273.1	BW25113_RS07630	1518738	1520237	-	1500	ansP	protein_coding	-1.14488	0.0626922	0.605134
NZ_CP009273.1	BW25113_RS07635	1520504	1521121	+	618	yncG	protein_coding	-0.0485745	0.963025	0.99913
NZ_CP009273.1	BW25113_RS07640	1521197	1521409	+	213	yncH	protein_coding	NA	NA	NA
NZ_CP009273.1	BW25113_RS07645	1522159	1524195	+	2037	NA	pseudogene	1.47472	0.227869	0.922857
NZ_CP009273.1	BW25113_RS26360	1524179	1524661	+	483	ydcD	protein_coding	2.08263	0.0941983	0.717922
NZ_CP009273.1	BW25113_RS25600	1524576	1524761	-	186	NA	protein_coding	1.72157	0.519518	0.99913
NZ_CP009273.1	BW25113_RS07655	1524843	1525987	+	1145	NA	pseudogene	0.45054	0.730142	0.99913
NZ_CP009273.1	BW25113_RS07660	1526073	1527209	+	1137	NA	protein_coding	0.968256	0.575233	0.99913
NZ_CP009273.1	BW25113_RS07665	1527309	1527542	+	234	pptA	protein_coding	1.72403	0.449894	0.994933
NZ_CP009273.1	BW25113_RS07670	1527539	1528108	-	570	yddH	protein_coding	1.12208	0.444206	0.993776
NZ_CP009273.1	BW25113_RS07675	1528281	1529126	+	846	nhoA	protein_coding	0.552933	0.579412	0.99913
NZ_CP009273.1	BW25113_RS07680	1529222	1530115	-	894	yddE	protein_coding	0.424402	0.426697	0.990708
NZ_CP009273.1	BW25113_RS07685	1530194	1530874	-	681	narI	protein_coding	-1.0561	0.506015	0.99913
NZ_CP009273.1	BW25113_RS07690	1530871	1531566	-	696	narW	protein_coding	0.520366	0.81018	0.99913
NZ_CP009273.1	BW25113_RS07695	1531566	1533110	-	1545	narH	protein_coding	0.314273	0.881992	0.99913
NZ_CP009273.1	BW25113_RS07700	1533107	1536847	-	3741	narZ	protein_coding	-0.328501	0.700815	0.99913
NZ_CP009273.1	BW25113_RS07705	1536929	1538317	-	1389	narU	protein_coding	1.15172	0.422661	0.990708
NZ_CP009273.1	BW25113_RS07710	1538641	1539971	-	1331	NA	pseudogene	-1.64945	0.366761	0.969694
NZ_CP009273.1	BW25113_RS07715	1540010	1540285	-	276	yddL	pseudogene	-2.28946	0.644586	0.99913
NZ_CP009273.1	BW25113_RS07720	1540545	1541426	-	882	yddG	protein_coding	-0.118115	0.866076	0.99913
NZ_CP009273.1	BW25113_RS07730	1541658	1544705	+	3048	fdnG	protein_coding	-0.814031	0.112273	0.744867
NZ_CP009273.1	BW25113_RS07735	1544718	1545602	+	885	fdnH	protein_coding	-1.58217	0.0395135	0.522661
NZ_CP009273.1	BW25113_RS07740	1545595	1546248	+	654	fdnI	protein_coding	-2.13596	0.00415809	0.176311
NZ_CP009273.1	BW25113_RS07745	1546655	1546939	-	285	yddM	protein_coding	0.484296	0.335757	0.957645
NZ_CP009273.1	BW25113_RS07750	1547085	1548095	-	1011	adhP	protein_coding	0.445848	0.563048	0.99913
NZ_CP009273.1	BW25113_RS07755	1548229	1549926	-	1698	maeA	protein_coding	-0.237642	0.656808	0.99913
NZ_CP009273.1	BW25113_RS07760	1550083	1550220	-	138	sra	protein_coding	1.01343	0.185958	0.883456
NZ_CP009273.1	BW25113_RS07765	1550322	1550537	-	216	bdm	protein_coding	0.314196	0.831438	0.99913
NZ_CP009273.1	BW25113_RS07770	1550882	1551313	+	432	osmC	protein_coding	0.584731	0.440198	0.991892
NZ_CP009273.1	BW25113_RS07775	1551369	1552295	-	927	ddpF	protein_coding	1.15512	0.491462	0.99913
NZ_CP009273.1	BW25113_RS07780	1552288	1553274	-	987	ddpD	protein_coding	-0.343655	0.828758	0.99913
NZ_CP009273.1	BW25113_RS07785	1553271	1554167	-	897	ddpC	protein_coding	0.666423	0.612214	0.99913
NZ_CP009273.1	BW25113_RS07790	1554164	1555186	-	1023	ddpB	protein_coding	4.00079	0.109211	0.738631
NZ_CP009273.1	BW25113_RS07795	1555188	1556738	-	1551	ddpA	protein_coding	-1.0896	0.408726	0.988468
NZ_CP009273.1	BW25113_RS07800	1556752	1557333	-	582	ddpX	protein_coding	0.492411	0.776998	0.99913
NZ_CP009273.1	BW25113_RS07805	1557591	1559990	-	2400	dosP	protein_coding	-0.53901	0.553118	0.99913
NZ_CP009273.1	BW25113_RS07810	1560015	1561397	-	1383	dosC	protein_coding	-0.355456	0.713676	0.99913
NZ_CP009273.1	BW25113_RS07815	1561761	1563080	-	1320	digH	protein_coding	-0.855617	0.210163	0.917056
NZ_CP009273.1	BW25113_RS07820	1563211	1564746	-	1536	gadC	protein_coding	-0.511189	0.560753	0.99913
NZ_CP009273.1	BW25113_RS07825	1564902	1566302	-	1401	gadB	protein_coding	1.95717	0.343268	0.962166
NZ_CP009273.1	BW25113_RS07835	1566664	1569447	-	2784	pqqL	protein_coding	-0.15393	0.778507	0.99913
NZ_CP009273.1	BW25113_RS07840	1569504	1571876	-	2373	yddB	protein_coding	0.0764989	0.926731	0.99913
NZ_CP009273.1	BW25113_RS07845	1571914	1573599	-	1686	yddA	protein_coding	-0.436677	0.631646	0.99913
NZ_CP009273.1	BW25113_RS25610	1573802	1573924	+	123	NA	protein_coding	-0.831589	0.859173	0.99913
NZ_CP009273.1	BW25113_RS07850	1573890	1575047	-	1158	ydeM	protein_coding	-0.421636	0.67828	0.99913
NZ_CP009273.1	BW25113_RS07855	1575099	1576781	-	1683	ydeN	protein_coding	0.324224	0.584495	0.99913
NZ_CP009273.1	BW25113_RS07860	1577183	1577944	-	762	ydeO	protein_coding	1.93095	0.449034	0.99476
NZ_CP009273.1	BW25113_RS07865	1578019	1578216	-	198	safA	protein_coding	NA	NA	NA
NZ_CP009273.1	BW25113_RS07870	1578464	1580743	-	2280	ydeP	protein_coding	-0.349358	0.701818	0.99913
NZ_CP009273.1	BW25113_RS07875	1581077	1581991	-	915	ydeQ	protein_coding	0.0815309	0.959319	0.99913
NZ_CP009273.1	BW25113_RS07880	1582050	1582553	-	504	ydeR	protein_coding	0.431028	0.876681	0.99913
NZ_CP009273.1	BW25113_RS07885	1582566	1583096	-	531	ydeS	protein_coding	-0.637192	0.745441	0.99913
NZ_CP009273.1	BW25113_RS07890	1583110	1584336	-	1227	ydeT	pseudogene	-0.860885	0.338623	0.958156
NZ_CP009273.1	BW25113_RS07895	1584591	1584799	-	209	NA	pseudogene	3.23757	0.270037	0.937268
NZ_CP009273.1	BW25113_RS07900	1585111	1586433	-	1323	hipA	protein_coding	0.681362	0.372998	0.973809
NZ_CP009273.1	BW25113_RS07905	1586433	1586699	-	267	hipB	protein_coding	0.0645718	0.93843	0.99913
NZ_CP009273.1	BW25113_RS07915	1586922	1592343	-	5422	NA	pseudogene	0.27586	0.724477	0.99913
NZ_CP009273.1	BW25113_RS07920	1592874	1594466	-	1593	lsrK	protein_coding	0.484194	0.626106	0.99913
NZ_CP009273.1	BW25113_RS07925	1594545	1595498	-	954	lsrR	protein_coding	1.13369	0.203879	0.91133
NZ_CP009273.1	BW25113_RS07930	1595747	1597282	+	1536	lsrA	protein_coding	0.961926	0.592266	0.99913
NZ_CP009273.1	BW25113_RS07935	1597276	1598304	+	1029	lsrC	protein_coding	0.350908	0.841206	0.99913
NZ_CP009273.1	BW25113_RS07940	1598304	1599296	+	993	lsrD	protein_coding	-0.259713	0.846748	0.99913
NZ_CP009273.1	BW25113_RS07945	1599308	1600330	+	1023	lsrB	protein_coding	0.317676	0.86986	0.99913
NZ_CP009273.1	BW25113_RS07950	1600357	1601232	+	876	lsrF	protein_coding	-1.11709	0.388025	0.976353
NZ_CP009273.1	BW25113_RS07955	1601256	1601546	+	291	lsrG	protein_coding	0.48449	0.839492	0.99913
NZ_CP009273.1	BW25113_RS07960	1601603	1602361	+	759	tam	protein_coding	0.45512	0.645488	0.99913
NZ_CP009273.1	BW25113_RS07965	1602365	1603279	-	915	yneE	protein_coding	-1.14454	0.0765903	0.664417
NZ_CP009273.1	BW25113_RS07975	1603486	1604937	-	1452	uxaB	protein_coding	-0.792377	0.188507	0.883456
NZ_CP009273.1	BW25113_RS07980	1605164	1606150	-	987	dgcF	pseudogene	-0.646282	0.233696	0.923845
NZ_CP009273.1	BW25113_RS07985	1606223	1606582	-	360	yneG	protein_coding	-1.16532	0.121056	0.763322
NZ_CP009273.1	BW25113_RS07990	1606582	1607508	-	927	glsB	protein_coding	-0.269482	0.662002	0.99913
NZ_CP009273.1	BW25113_RS07995	1607572	1608960	-	1389	sad	protein_coding	-0.0774508	0.917381	0.99913
NZ_CP009273.1	BW25113_RS08000	1609061	1609942	+	882	yneJ	protein_coding	0.337899	0.736711	0.99913
NZ_CP009273.1	BW25113_RS08005	1610020	1611135	+	1116	yneK	protein_coding	-1.20574	0.347788	0.964497
NZ_CP009273.1	BW25113_RS08010	1611285	1612475	+	1191	ydeA	protein_coding	-0.909593	0.219997	0.922857
NZ_CP009273.1	BW25113_RS08015	1612500	1613165	-	666	marC	protein_coding	0.222042	0.716004	0.99913
NZ_CP009273.1	BW25113_RS08020	1613377	1613811	+	435	marR	protein_coding	-0.342301	0.513032	0.99913
NZ_CP009273.1	BW25113_RS08025	1613831	1614214	+	384	marA	protein_coding	0.0569046	0.914189	0.99913
NZ_CP009273.1	BW25113_RS08030	1614246	1614464	+	219	marB	protein_coding	-0.313935	0.581244	0.99913
NZ_CP009273.1	BW25113_RS08035	1614495	1615394	-	900	eamA	protein_coding	0.164266	0.812234	0.99913
NZ_CP009273.1	BW25113_RS08040	1615589	1616776	+	1188	ydeE	protein_coding	-0.112628	0.881986	0.99913
NZ_CP009273.1	BW25113_RS08045	1616903	1616998	+	96	mgtS	protein_coding	2.98981	0.242924	0.923845
NZ_CP009273.1	BW25113_RS26150	1616998	1617102	+	105	mgtT	protein_coding	1.43793	0.0632871	0.60574
NZ_CP009273.1	BW25113_RS08050	1617217	1618107	-	891	dgcZ	protein_coding	0.353939	0.483359	0.99913
NZ_CP009273.1	BW25113_RS08055	1618362	1618754	-	393	ydeI	protein_coding	-0.0424425	0.974059	0.99913
NZ_CP009273.1	BW25113_RS08060	1619030	1619548	+	519	ydeJ	protein_coding	-0.962412	0.377285	0.973809
NZ_CP009273.1	BW25113_RS08065	1619592	1621637	-	2046	dcp	protein_coding	0.0292431	0.96125	0.99913
NZ_CP009273.1	BW25113_RS08070	1621774	1622520	+	747	ydfG	protein_coding	-0.115204	0.82583	0.99913
NZ_CP009273.1	BW25113_RS08075	1622609	1623295	+	687	rspR	protein_coding	-0.208152	0.674725	0.99913
NZ_CP009273.1	BW25113_RS08080	1623472	1623675	+	204	ydfZ	protein_coding	0.379806	0.710885	0.99913
NZ_CP009273.1	BW25113_RS08085	1623710	1625170	-	1461	ydfI	protein_coding	1.01375	0.324743	0.949926
NZ_CP009273.1	BW25113_RS08090	1625259	1626542	-	1284	ydfJ	pseudogene	-0.589748	0.487443	0.99913
NZ_CP009273.1	BW25113_RS25615	1627147	1627260	+	114	ynfT	protein_coding	0.482254	0.563087	0.99913
NZ_CP009273.1	BW25113_RS08095	1627329	1627562	+	234	ydfK	protein_coding	0.373445	0.717916	0.99913
NZ_CP009273.1	BW25113_RS08100	1627879	1628469	+	591	pinQ	protein_coding	0.421364	0.653641	0.99913
NZ_CP009273.1	BW25113_RS08105	1628567	1629142	-	576	tfaQ	protein_coding	-0.38977	0.900249	0.99913
NZ_CP009273.1	BW25113_RS08110	1629142	1630104	-	963	stfQ	protein_coding	0.766173	0.642487	0.99913
NZ_CP009273.1	BW25113_RS08115	1630055	1630624	-	570	nohA	protein_coding	-0.331145	0.829408	0.99913
NZ_CP009273.1	BW25113_RS08120	1631013	1631246	+	234	ynfO	protein_coding	-1.49487	0.706373	0.99913
NZ_CP009273.1	BW25113_RS08125	1631304	1631714	+	411	ydfO	protein_coding	0.040257	0.979711	0.99913
NZ_CP009273.1	BW25113_RS08130	1631866	1632039	-	174	gnsB	protein_coding	1.73239	0.498811	0.99913
NZ_CP009273.1	BW25113_RS25620	1632445	1632510	-	66	ynfR	protein_coding	-0.580321	0.44707	0.993776
NZ_CP009273.1	BW25113_RS23830	1632513	1632701	-	189	ynfQ	protein_coding	-0.4023	0.439336	0.991892
NZ_CP009273.1	BW25113_RS08140	1632712	1632924	-	213	cspI	protein_coding	-0.362614	0.44122	0.991927
NZ_CP009273.1	BW25113_RS08145	1633287	1633784	-	498	rzpQ	protein_coding	-0.0442307	0.964862	0.99913
NZ_CP009273.1	BW25113_RS08150	1633781	1634314	-	534	rrrQ	protein_coding	-0.747986	0.268881	0.937268
NZ_CP009273.1	BW25113_RS08155	1634311	1634622	-	312	ydfR	protein_coding	-1.11645	0.0863104	0.69936
NZ_CP009273.1	BW25113_RS08160	1634627	1634842	-	216	essD	protein_coding	-0.812352	0.272483	0.937268
NZ_CP009273.1	BW25113_RS26155	1635062	1635232	+	171	ynfU	protein_coding	0.781734	0.355632	0.96515
NZ_CP009273.1	BW25113_RS08165	1635596	1635811	-	216	cspB	protein_coding	-0.626142	0.358854	0.96515
NZ_CP009273.1	BW25113_RS08170	1636112	1636324	+	213	cspF	protein_coding	-0.817284	0.0844575	0.695177
NZ_CP009273.1	BW25113_RS25625	1636379	1636468	+	90	NA	protein_coding	-0.631727	0.202195	0.908274
NZ_CP009273.1	BW25113_RS08175	1636746	1637498	-	753	ydfT	protein_coding	1.27901	0.156628	0.83211
NZ_CP009273.1	BW25113_RS08180	1637512	1638561	-	1050	ydfU	protein_coding	-0.551599	0.536631	0.99913
NZ_CP009273.1	BW25113_RS08185	1638563	1638841	-	279	NA	protein_coding	-0.701778	0.480923	0.99913
NZ_CP009273.1	BW25113_RS08190	1638908	1639159	-	252	rem	protein_coding	-0.442605	0.64072	0.99913
NZ_CP009273.1	BW25113_RS08195	1639376	1639531	-	156	hokD	protein_coding	-0.906185	0.081146	0.692029
NZ_CP009273.1	BW25113_RS08200	1639603	1639890	-	288	relE	protein_coding	0.159329	0.797992	0.99913
NZ_CP009273.1	BW25113_RS08205	1639890	1640129	-	240	relB	protein_coding	0.83932	0.212976	0.917219
NZ_CP009273.1	BW25113_RS23835	1640154	1640459	+	306	ydfV	protein_coding	0.886191	0.589767	0.99913
NZ_CP009273.1	BW25113_RS08210	1640662	1640994	+	333	flxA	protein_coding	2.57584	0.252487	0.929999
NZ_CP009273.1	BW25113_RS23105	1641431	1641580	-	150	ydfW	protein_coding	1.70742	0.523835	0.99913
NZ_CP009273.1	BW25113_RS08215	1641615	1641893	-	279	ydfX	pseudogene	0.491205	0.81449	0.99913
NZ_CP009273.1	BW25113_RS08220	1641877	1642107	-	231	dicC	protein_coding	0.487627	0.832733	0.99913
NZ_CP009273.1	BW25113_RS08225	1642191	1642598	+	408	dicA	protein_coding	1.32744	0.114344	0.746293
NZ_CP009273.1	BW25113_RS08230	1642765	1642920	+	156	ydfA	protein_coding	-0.923779	0.45696	0.996994
NZ_CP009273.1	BW25113_RS26365	1642922	1643050	+	129	ydfB	protein_coding	1.31373	0.509895	0.99913
NZ_CP009273.1	BW25113_RS08235	1643080	1643298	+	219	ydfC	protein_coding	0.512514	0.764905	0.99913
NZ_CP009273.1	BW25113_RS08245	1643866	1644054	+	189	dicB	protein_coding	0.419772	0.933043	0.99913
NZ_CP009273.1	BW25113_RS08250	1644051	1644242	+	192	ydfD	protein_coding	-1.89194	0.444135	0.993776
NZ_CP009273.1	BW25113_RS23850	1644335	1645102	+	768	NA	pseudogene	-2.614	0.223011	0.922857
NZ_CP009273.1	BW25113_RS08260	1645099	1645794	+	696	NA	pseudogene	-1.50288	0.537695	0.99913
NZ_CP009273.1	BW25113_RS25635	1645808	1646965	+	1158	NA	pseudogene	0.329748	0.811591	0.99913
NZ_CP009273.1	BW25113_RS08270	1647153	1648172	-	1020	rspB	protein_coding	-0.281603	0.82834	0.99913
NZ_CP009273.1	BW25113_RS08275	1648184	1649398	-	1215	rspA	protein_coding	-1.07609	0.288046	0.944393
NZ_CP009273.1	BW25113_RS08280	1649604	1649930	-	327	ynfA	protein_coding	1.55098	0.0896381	0.709752
NZ_CP009273.1	BW25113_RS08285	1650065	1650406	+	342	ynfB	protein_coding	1.11483	0.0847329	0.695177
NZ_CP009273.1	BW25113_RS08290	1650441	1651001	+	561	speG	protein_coding	-0.451931	0.398772	0.985998
NZ_CP009273.1	BW25113_RS08295	1651004	1651714	-	711	ynfC	protein_coding	0.453322	0.434368	0.99097
NZ_CP009273.1	BW25113_RS08300	1651822	1652127	+	306	ynfD	protein_coding	2.18158	0.0118628	0.325986
NZ_CP009273.1	BW25113_RS08305	1652326	1654752	+	2427	ynfE	protein_coding	1.24786	0.181071	0.871177
NZ_CP009273.1	BW25113_RS08310	1654813	1657236	+	2424	ynfF	protein_coding	1.47567	0.180888	0.871177
NZ_CP009273.1	BW25113_RS08315	1657247	1657864	+	618	ynfG	protein_coding	1.42627	0.299955	0.944393
NZ_CP009273.1	BW25113_RS08320	1657866	1658720	+	855	ynfH	protein_coding	0.599675	0.380699	0.973809
NZ_CP009273.1	BW25113_RS08325	1658763	1659377	+	615	dmsD	protein_coding	0.694486	0.321826	0.949926
NZ_CP009273.1	BW25113_RS08330	1659536	1660828	+	1293	clcB	protein_coding	-0.484463	0.471362	0.99913
NZ_CP009273.1	BW25113_RS08335	1660781	1661476	-	696	bioD	protein_coding	0.645243	0.235318	0.923845
NZ_CP009273.1	BW25113_RS08340	1661601	1662821	-	1221	mlc	protein_coding	1.17766	0.0180531	0.391491
NZ_CP009273.1	BW25113_RS08345	1662956	1663849	-	894	ynfL	protein_coding	1.43673	0.456149	0.996994
NZ_CP009273.1	BW25113_RS08350	1663956	1665209	+	1254	ynfM	protein_coding	0.815399	0.216155	0.922857
NZ_CP009273.1	BW25113_RS08355	1665633	1665941	+	309	asr	protein_coding	1.92543	0.454942	0.996994
NZ_CP009273.1	BW25113_RS08360	1666034	1666117	+	84	NA	protein_coding	NA	NA	NA
NZ_CP009273.1	BW25113_RS08365	1666217	1667038	+	822	ydgD	protein_coding	1.79815	0.0177758	0.391491
NZ_CP009273.1	BW25113_RS08370	1667077	1667406	-	330	mdtI	protein_coding	0.0146559	0.987108	0.99913
NZ_CP009273.1	BW25113_RS08375	1667393	1667758	-	366	mdtJ	protein_coding	-0.0779039	0.913061	0.99913
NZ_CP009273.1	BW25113_RS08380	1668170	1669204	+	1035	tqsA	protein_coding	0.562456	0.359917	0.96515
NZ_CP009273.1	BW25113_RS08385	1669229	1670617	-	1389	pntB	protein_coding	-0.334276	0.516946	0.99913
NZ_CP009273.1	BW25113_RS08390	1670628	1672160	-	1533	pntA	protein_coding	1.09429	0.0493743	0.544023
NZ_CP009273.1	BW25113_RS08395	1672684	1673628	+	945	ydgH	protein_coding	-0.0704709	0.890248	0.99913
NZ_CP009273.1	BW25113_RS08400	1673814	1675196	+	1383	ydgI	protein_coding	-0.912389	0.101805	0.720597
NZ_CP009273.1	BW25113_RS08405	1675233	1675955	+	723	folM	protein_coding	0.977638	0.187958	0.883456
NZ_CP009273.1	BW25113_RS08410	1675952	1676287	-	336	ydgC	protein_coding	0.848238	0.245427	0.927918
NZ_CP009273.1	BW25113_RS08415	1676416	1677135	+	720	rstA	protein_coding	0.95901	0.0998907	0.720597
NZ_CP009273.1	BW25113_RS08420	1677139	1678440	+	1302	rstB	protein_coding	0.644872	0.249091	0.929999
NZ_CP009273.1	BW25113_RS08425	1678516	1679445	+	930	tus	protein_coding	-0.641147	0.305164	0.945569
NZ_CP009273.1	BW25113_RS08430	1679442	1680845	-	1404	fumC	protein_coding	1.55134	0.0221782	0.405751
NZ_CP009273.1	BW25113_RS08435	1680988	1682634	-	1647	fumB	protein_coding	1.82204	0.000712435	0.0521094
NZ_CP009273.1	BW25113_RS08440	1682833	1684008	+	1176	manA	protein_coding	0.357496	0.445666	0.993776
NZ_CP009273.1	BW25113_RS08445	1684109	1685617	+	1509	ydgA	protein_coding	0.277784	0.562757	0.99913
NZ_CP009273.1	BW25113_RS08450	1685843	1687108	-	1266	uidC	protein_coding	1.13849	0.482087	0.99913
NZ_CP009273.1	BW25113_RS08455	1687147	1688520	-	1374	uidB	protein_coding	0.0313756	0.972234	0.99913
NZ_CP009273.1	BW25113_RS08460	1688517	1690328	-	1812	uidA	protein_coding	0.334885	0.624895	0.99913
NZ_CP009273.1	BW25113_RS08465	1690719	1691309	-	591	uidR	protein_coding	1.00906	0.041119	0.524395
NZ_CP009273.1	BW25113_RS08470	1691530	1692297	-	768	hdhA	protein_coding	-0.561609	0.397081	0.983383
NZ_CP009273.1	BW25113_RS08475	1692409	1693437	-	1029	malI	protein_coding	1.63804	0.0279238	0.437089
NZ_CP009273.1	BW25113_RS08480	1693612	1695204	+	1593	malX	protein_coding	-0.237622	0.689489	0.99913
NZ_CP009273.1	BW25113_RS08485	1695214	1696386	+	1173	malY	protein_coding	0.340799	0.551183	0.99913
NZ_CP009273.1	BW25113_RS08490	1696490	1697491	+	1002	add	protein_coding	-0.133718	0.77934	0.99913
NZ_CP009273.1	BW25113_RS08495	1697525	1698565	-	1041	ydgJ	protein_coding	0.198427	0.726119	0.99913
NZ_CP009273.1	BW25113_RS08500	1698808	1698933	+	126	blr	protein_coding	0.753426	0.174633	0.865504
NZ_CP009273.1	BW25113_RS08505	1699206	1699421	+	216	ydgT	protein_coding	-1.44967	0.0186888	0.394378
NZ_CP009273.1	BW25113_RS08510	1699507	1699947	+	441	ydgK	protein_coding	-1.39321	0.0114881	0.323736
NZ_CP009273.1	BW25113_RS08515	1700024	1700605	+	582	rsxA	protein_coding	-1.32509	0.0118721	0.325986
NZ_CP009273.1	BW25113_RS08520	1700605	1701183	+	579	rsxB	protein_coding	-1.36744	0.0133096	0.344179
NZ_CP009273.1	BW25113_RS08525	1701176	1703398	+	2223	rsxC	protein_coding	-0.401026	0.434001	0.99097
NZ_CP009273.1	BW25113_RS08530	1703399	1704457	+	1059	rsxD	protein_coding	-0.164002	0.780206	0.99913
NZ_CP009273.1	BW25113_RS08535	1704461	1705081	+	621	rsxG	protein_coding	-0.363822	0.5633	0.99913
NZ_CP009273.1	BW25113_RS08540	1705085	1705780	+	696	rsxE	protein_coding	-0.554071	0.333568	0.957018
NZ_CP009273.1	BW25113_RS08545	1705780	1706415	+	636	nth	protein_coding	-0.0247334	0.965797	0.99913
NZ_CP009273.1	BW25113_RS08555	1707026	1708528	+	1503	dtpA	protein_coding	-1.10837	0.0469532	0.534368
NZ_CP009273.1	BW25113_RS08560	1708634	1709239	+	606	gstA	protein_coding	0.325651	0.553735	0.99913
NZ_CP009273.1	BW25113_RS08565	1709283	1710146	-	864	pdxY	protein_coding	-0.254315	0.671298	0.99913
NZ_CP009273.1	BW25113_RS08570	1710205	1711479	-	1275	tyrS	protein_coding	-0.430024	0.386336	0.97595
NZ_CP009273.1	BW25113_RS08575	1711608	1712264	-	657	pdxH	protein_coding	0.208571	0.704038	0.99913
NZ_CP009273.1	BW25113_RS08580	1712323	1712652	-	330	mliC	protein_coding	-0.315509	0.703342	0.99913
NZ_CP009273.1	BW25113_RS08585	1712750	1713859	-	1110	anmK	protein_coding	-0.336693	0.557688	0.99913
NZ_CP009273.1	BW25113_RS08590	1714133	1714600	+	468	slyB	protein_coding	0.845327	0.0986113	0.720597
NZ_CP009273.1	BW25113_RS08595	1714647	1715081	-	435	slyA	protein_coding	-0.382586	0.48461	0.99913
NZ_CP009273.1	BW25113_RS08600	1715282	1715518	+	237	ydhI	protein_coding	-0.858097	0.121596	0.763322
NZ_CP009273.1	BW25113_RS08605	1715521	1716378	+	858	ydhJ	protein_coding	-0.657735	0.242767	0.923845
NZ_CP009273.1	BW25113_RS08610	1716378	1718390	+	2013	ydhK	protein_coding	-0.71597	0.219017	0.922857
NZ_CP009273.1	BW25113_RS08615	1718391	1718912	-	522	sodC	protein_coding	0.487309	0.57218	0.99913
NZ_CP009273.1	BW25113_RS08620	1718993	1719889	-	897	ydhF	protein_coding	-0.235524	0.655778	0.99913
NZ_CP009273.1	BW25113_RS08625	1719938	1720177	-	240	ydhL	protein_coding	2.92627	0.0480335	0.537581
NZ_CP009273.1	BW25113_RS08630	1720280	1720879	+	600	nemR	protein_coding	-0.346795	0.701923	0.99913
NZ_CP009273.1	BW25113_RS08635	1720916	1722013	+	1098	nemA	protein_coding	-0.189105	0.772215	0.99913
NZ_CP009273.1	BW25113_RS08640	1722094	1722501	+	408	gloA	protein_coding	1.19332	0.0279716	0.437089
NZ_CP009273.1	BW25113_RS08645	1722604	1723251	+	648	rnt	protein_coding	-1.19801	0.0439367	0.525819
NZ_CP009273.1	BW25113_RS08650	1723344	1727960	+	4617	lhr	protein_coding	-0.228879	0.717074	0.99913
NZ_CP009273.1	BW25113_RS08655	1728011	1728358	-	348	grxD	protein_coding	0.0609141	0.898097	0.99913
NZ_CP009273.1	BW25113_RS08660	1728692	1729507	+	816	mepH	protein_coding	0.071693	0.892277	0.99913
NZ_CP009273.1	BW25113_RS08665	1729635	1730216	+	582	sodB	protein_coding	0.500584	0.270707	0.937268
NZ_CP009273.1	BW25113_RS08670	1730378	1731547	-	1170	ydhP	protein_coding	-1.03939	0.0736146	0.652191
NZ_CP009273.1	BW25113_RS08675	1731713	1731802	-	90	cydH	protein_coding	2.27233	0.00303313	0.136251
NZ_CP009273.1	BW25113_RS08680	1732101	1733126	+	1026	purR	protein_coding	-0.750963	0.137463	0.797152
NZ_CP009273.1	BW25113_RS08685	1733123	1734055	-	933	punR	protein_coding	1.57813	0.0640205	0.60639
NZ_CP009273.1	BW25113_RS08690	1734168	1735379	+	1212	punC	protein_coding	-0.569258	0.278764	0.940402
NZ_CP009273.1	BW25113_RS08695	1735670	1736818	+	1149	cfa	protein_coding	-0.159777	0.74968	0.99913
NZ_CP009273.1	BW25113_RS08700	1736858	1737499	-	642	ribE	protein_coding	0.240036	0.60261	0.99913
NZ_CP009273.1	BW25113_RS08705	1737714	1739087	+	1374	mdtK	protein_coding	-0.0700523	0.897043	0.99913
NZ_CP009273.1	BW25113_RS08710	1739128	1740384	-	1257	ydhQ	protein_coding	1.66445	0.0633456	0.60574
NZ_CP009273.1	BW25113_RS08715	1740692	1740768	+	77	NA	tRNA	-2.12079	0.000149809	0.0158066
NZ_CP009273.1	BW25113_RS08720	1740773	1740849	+	77	NA	tRNA	-2.43905	9.96679e-05	0.0124279
NZ_CP009273.1	BW25113_RS08725	1740957	1741262	+	306	ydhR	protein_coding	-0.906134	0.0445379	0.5282
NZ_CP009273.1	BW25113_RS08730	1741388	1742992	+	1605	ydhS	protein_coding	-0.549928	0.354898	0.96515
NZ_CP009273.1	BW25113_RS08735	1743004	1743816	-	813	ydhT	protein_coding	0.197782	0.894581	0.99913
NZ_CP009273.1	BW25113_RS08740	1743820	1744605	-	786	phsC	protein_coding	-0.223059	0.877906	0.99913
NZ_CP009273.1	BW25113_RS08745	1744602	1745270	-	669	ydhX	protein_coding	-2.90282	0.0318465	0.479134
NZ_CP009273.1	BW25113_RS08750	1745334	1745972	-	639	ydhW	protein_coding	-1.10153	0.362048	0.96515
NZ_CP009273.1	BW25113_RS08755	1745985	1748087	-	2103	ydhV	protein_coding	-0.0094441	0.99447	0.99913
NZ_CP009273.1	BW25113_RS08760	1748108	1748734	-	627	ydhY	protein_coding	0.162219	0.929851	0.99913
NZ_CP009273.1	BW25113_RS08765	1749189	1749398	-	210	fumD	protein_coding	1.5281	0.0418775	0.524395
NZ_CP009273.1	BW25113_RS26160	1749753	1749947	+	195	NA	protein_coding	1.09409	0.113492	0.746293
NZ_CP009273.1	BW25113_RS08770	1749955	1751367	+	1413	pykF	protein_coding	-0.65642	0.228495	0.922857
NZ_CP009273.1	BW25113_RS08775	1751678	1751914	+	237	lpp	protein_coding	-0.676743	0.177689	0.868929
NZ_CP009273.1	BW25113_RS08780	1751978	1752982	-	1005	ldtE	protein_coding	0.80932	0.300952	0.944393
NZ_CP009273.1	BW25113_RS08785	1753131	1753547	-	417	sufE	protein_coding	0.458708	0.632121	0.99913
NZ_CP009273.1	BW25113_RS08790	1753560	1754780	-	1221	sufS	protein_coding	-0.0947555	0.896993	0.99913
NZ_CP009273.1	BW25113_RS08795	1754777	1756048	-	1272	sufD	protein_coding	0.0468317	0.950561	0.99913
NZ_CP009273.1	BW25113_RS08800	1756023	1756769	-	747	sufC	protein_coding	0.829008	0.345568	0.962181
NZ_CP009273.1	BW25113_RS08805	1756779	1758266	-	1488	sufB	protein_coding	0.522935	0.432173	0.990708
NZ_CP009273.1	BW25113_RS08810	1758275	1758643	-	369	sufA	protein_coding	0.607999	0.529489	0.99913
NZ_CP009273.1	BW25113_RS08815	1759191	1759379	-	189	ydiH	protein_coding	-0.196004	0.730346	0.99913
NZ_CP009273.1	BW25113_RS08820	1759479	1759889	-	411	menI	protein_coding	1.51772	0.292988	0.944393
NZ_CP009273.1	BW25113_RS08825	1759886	1762942	-	3057	ydiJ	protein_coding	0.285599	0.634054	0.99913
NZ_CP009273.1	BW25113_RS08830	1763331	1764443	+	1113	ydiK	protein_coding	0.0178762	0.974639	0.99913
NZ_CP009273.1	BW25113_RS23110	1764629	1764736	+	108	rprA	antisense_RNA	-0.0163166	0.991931	0.99913
NZ_CP009273.1	BW25113_RS08835	1764872	1765228	+	357	ydiL	protein_coding	4.94965	0.0162521	0.38008
NZ_CP009273.1	BW25113_RS08840	1765328	1766542	+	1215	ydiM	protein_coding	0.27629	0.857921	0.99913
NZ_CP009273.1	BW25113_RS08845	1766769	1768034	+	1266	ydiN	protein_coding	-1.21383	0.607505	0.99913
NZ_CP009273.1	BW25113_RS08850	1768046	1768912	+	867	ydiB	protein_coding	1.1428	0.328991	0.954369
NZ_CP009273.1	BW25113_RS08855	1768943	1769701	+	759	aroD	protein_coding	0.986024	0.164811	0.850359
NZ_CP009273.1	BW25113_RS08860	1769844	1771439	+	1596	ydiF	protein_coding	2.44205	0.289908	0.944393
NZ_CP009273.1	BW25113_RS08865	1771453	1772604	+	1152	ydiO	protein_coding	0.385834	0.828522	0.99913
NZ_CP009273.1	BW25113_RS08870	1772647	1773558	-	912	ydiP	protein_coding	0.72731	0.435531	0.990996
NZ_CP009273.1	BW25113_RS08880	1773874	1774638	+	765	ydiQ	protein_coding	-1.62534	0.309381	0.945569
NZ_CP009273.1	BW25113_RS08885	1774658	1775596	+	939	ydiR	protein_coding	0.39852	0.725518	0.99913
NZ_CP009273.1	BW25113_RS08890	1775652	1776941	+	1290	ydiS	protein_coding	3.02078	0.145908	0.813248
NZ_CP009273.1	BW25113_RS08895	1776938	1777231	+	294	ydiT	protein_coding	-0.462804	0.892378	0.99913
NZ_CP009273.1	BW25113_RS08900	1777288	1778934	+	1647	fadK	protein_coding	-1.07079	0.383008	0.974875
NZ_CP009273.1	BW25113_RS08905	1778991	1781369	-	2379	ppsA	protein_coding	-0.55016	0.265686	0.937268
NZ_CP009273.1	BW25113_RS08915	1781702	1782535	+	834	ppsR	protein_coding	0.944891	0.293412	0.944393
NZ_CP009273.1	BW25113_RS08920	1782692	1783738	+	1047	aroH	protein_coding	-1.14144	0.0522714	0.560651
NZ_CP009273.1	BW25113_RS08925	1783870	1784061	+	192	hemP	protein_coding	0.118523	0.87019	0.99913
NZ_CP009273.1	BW25113_RS08930	1784065	1785501	-	1437	selO	protein_coding	0.343438	0.534995	0.99913
NZ_CP009273.1	BW25113_RS08935	1785564	1786277	-	714	ydiV	protein_coding	-0.603585	0.297281	0.944393
NZ_CP009273.1	BW25113_RS08940	1786524	1786988	-	465	nlpC	protein_coding	-0.249682	0.66272	0.99913
NZ_CP009273.1	BW25113_RS08945	1787066	1787815	-	750	btuD	protein_coding	0.729876	0.300852	0.944393
NZ_CP009273.1	BW25113_RS08950	1787815	1788366	-	552	btuE	protein_coding	-0.0324233	0.97729	0.99913
NZ_CP009273.1	BW25113_RS08955	1788429	1789409	-	981	btuC	protein_coding	-0.2592	0.653517	0.99913
NZ_CP009273.1	BW25113_RS08960	1789510	1789809	-	300	ihfA	protein_coding	1.0772	0.0823595	0.692302
NZ_CP009273.1	BW25113_RS08965	1789814	1792201	-	2388	pheT	protein_coding	0.156918	0.72774	0.99913
NZ_CP009273.1	BW25113_RS08970	1792216	1793199	-	984	pheS	protein_coding	-0.659021	0.225042	0.922857
NZ_CP009273.1	BW25113_RS25645	1793483	1793527	-	45	pheM	protein_coding	0.737369	0.532587	0.99913
NZ_CP009273.1	BW25113_RS08980	1793650	1794006	-	357	rplT	protein_coding	-1.26546	0.0170942	0.384644
NZ_CP009273.1	BW25113_RS08985	1794059	1794256	-	198	rpmI	protein_coding	-1.12675	0.0339672	0.493232
NZ_CP009273.1	BW25113_RS08990	1794353	1794895	-	543	infC	protein_coding	-0.595096	0.296791	0.944393
NZ_CP009273.1	BW25113_RS08995	1794899	1796827	-	1929	thrS	protein_coding	-0.928141	0.0576445	0.585086
NZ_CP009273.1	BW25113_RS09000	1797351	1799250	+	1900	espL1	pseudogene	-0.959673	0.487104	0.99913
NZ_CP009273.1	BW25113_RS09005	1799422	1799529	+	108	yniD	protein_coding	1.19615	0.199204	0.903564
NZ_CP009273.1	BW25113_RS09010	1799582	1800340	-	759	ydiY	protein_coding	-0.0888653	0.900066	0.99913
NZ_CP009273.1	BW25113_RS09015	1800627	1801556	+	930	pfkB	protein_coding	1.52078	0.0669881	0.623394
NZ_CP009273.1	BW25113_RS09020	1801657	1801947	+	291	ghoS	protein_coding	1.34899	0.323735	0.949926
NZ_CP009273.1	BW25113_RS09025	1802053	1802913	+	861	yniA	protein_coding	0.672218	0.191149	0.884042
NZ_CP009273.1	BW25113_RS09030	1802954	1803490	-	537	yniB	protein_coding	0.407887	0.42478	0.990708
NZ_CP009273.1	BW25113_RS09035	1803637	1804305	+	669	hxpB	protein_coding	0.83177	0.188492	0.883456
NZ_CP009273.1	BW25113_RS09040	1804468	1805058	+	591	ydjM	protein_coding	-0.801575	0.163234	0.846392
NZ_CP009273.1	BW25113_RS09045	1805191	1806582	+	1392	tcyP	protein_coding	-0.623655	0.335092	0.957645
NZ_CP009273.1	BW25113_RS09050	1806586	1807389	-	804	ydjO	protein_coding	-1.39291	0.317179	0.945569
NZ_CP009273.1	BW25113_RS09055	1807678	1807941	-	264	cedA	protein_coding	0.733191	0.370475	0.973809
NZ_CP009273.1	BW25113_RS09060	1808124	1810385	+	2262	katE	protein_coding	1.02531	0.379701	0.973809
NZ_CP009273.1	BW25113_RS09065	1810643	1811392	-	750	chbG	protein_coding	-0.378338	0.579644	0.99913
NZ_CP009273.1	BW25113_RS09070	1811405	1812757	-	1353	celF	protein_coding	0.0663728	0.94523	0.99913
NZ_CP009273.1	BW25113_RS09075	1812862	1813704	-	843	chbR	protein_coding	0.882491	0.179968	0.871177
NZ_CP009273.1	BW25113_RS09080	1813712	1814062	-	351	chbA	protein_coding	1.09593	0.130144	0.789647
NZ_CP009273.1	BW25113_RS09085	1814113	1815471	-	1359	chbC	protein_coding	0.503941	0.460683	0.998197
NZ_CP009273.1	BW25113_RS09090	1815556	1815876	-	321	chbB	protein_coding	1.22988	0.152927	0.828499
NZ_CP009273.1	BW25113_RS09095	1816175	1816513	-	339	osmE	protein_coding	-0.0846616	0.906384	0.99913
NZ_CP009273.1	BW25113_RS09100	1816715	1817542	+	828	nadE	protein_coding	1.08543	0.0450957	0.528461
NZ_CP009273.1	BW25113_RS09110	1817772	1818659	+	888	cho	protein_coding	-0.00106583	0.998558	0.99913
NZ_CP009273.1	BW25113_RS09115	1818619	1819194	-	576	ves	protein_coding	-1.15575	0.469347	0.99913
NZ_CP009273.1	BW25113_RS09120	1819397	1819882	-	486	spy	protein_coding	0.935864	0.163676	0.847714
NZ_CP009273.1	BW25113_RS09125	1820212	1821180	-	969	astE	protein_coding	-0.293762	0.83746	0.99913
NZ_CP009273.1	BW25113_RS09130	1821173	1822516	-	1344	astB	protein_coding	0.495378	0.675384	0.99913
NZ_CP009273.1	BW25113_RS09135	1822513	1823991	-	1479	astD	protein_coding	0.538126	0.62736	0.99913
NZ_CP009273.1	BW25113_RS09140	1823988	1825022	-	1035	astA	protein_coding	0.520366	0.81018	0.99913
NZ_CP009273.1	BW25113_RS09145	1825019	1826239	-	1221	astC	protein_coding	-0.841382	0.522547	0.99913
NZ_CP009273.1	BW25113_RS09150	1826685	1827491	+	807	xthA	protein_coding	-0.149697	0.798975	0.99913
NZ_CP009273.1	BW25113_RS09155	1827658	1828368	+	711	ydjX	protein_coding	1.03197	0.172066	0.860709
NZ_CP009273.1	BW25113_RS09160	1828373	1829050	+	678	ydjY	protein_coding	0.90911	0.298414	0.944393
NZ_CP009273.1	BW25113_RS09165	1829065	1829772	+	708	ydjZ	protein_coding	0.324528	0.684898	0.99913
NZ_CP009273.1	BW25113_RS09170	1829772	1830320	+	549	ynjA	protein_coding	-0.249143	0.790562	0.99913
NZ_CP009273.1	BW25113_RS09175	1830330	1831496	+	1167	ynjB	protein_coding	-0.274318	0.717484	0.99913
NZ_CP009273.1	BW25113_RS09180	1831469	1833004	+	1536	ynjC	protein_coding	1.31117	0.115142	0.746293
NZ_CP009273.1	BW25113_RS09185	1833004	1833657	+	654	ynjD	protein_coding	0.970252	0.234515	0.923845
NZ_CP009273.1	BW25113_RS09190	1833724	1835031	+	1308	ynjE	protein_coding	-0.337555	0.561117	0.99913
NZ_CP009273.1	BW25113_RS09195	1835040	1835660	-	621	ynjF	protein_coding	1.31871	0.187625	0.883456
NZ_CP009273.1	BW25113_RS09200	1835747	1836154	+	408	nudG	protein_coding	0.478859	0.594507	0.99913
NZ_CP009273.1	BW25113_RS09205	1836120	1836392	-	273	ynjH	protein_coding	0.651091	0.638529	0.99913
NZ_CP009273.1	BW25113_RS09210	1836628	1837971	+	1344	gdhA	protein_coding	-0.627468	0.311346	0.945569
NZ_CP009273.1	BW25113_RS09215	1838088	1839128	-	1041	ynjI	protein_coding	-0.00285418	0.997264	0.99913
NZ_CP009273.1	BW25113_RS09220	1839256	1841217	-	1962	topB	protein_coding	-0.219997	0.6693	0.99913
NZ_CP009273.1	BW25113_RS09225	1841222	1842265	-	1044	selD	protein_coding	0.33038	0.529197	0.99913
NZ_CP009273.1	BW25113_RS09235	1842382	1842933	-	552	ydjA	protein_coding	0.881084	0.136555	0.797152
NZ_CP009273.1	BW25113_RS09245	1843094	1844950	+	1857	sppA	protein_coding	0.485138	0.322028	0.949926
NZ_CP009273.1	BW25113_RS09250	1845117	1846133	+	1017	ansA	protein_coding	-0.561264	0.313183	0.945569
NZ_CP009273.1	BW25113_RS09255	1846144	1846785	+	642	pncA	protein_coding	0.335433	0.598562	0.99913
NZ_CP009273.1	BW25113_RS09260	1846878	1848236	-	1359	ydjE	protein_coding	0.0059432	0.995324	0.99913
NZ_CP009273.1	BW25113_RS09265	1848353	1849111	-	759	ydjF	protein_coding	0.720124	0.289523	0.944393
NZ_CP009273.1	BW25113_RS09270	1849248	1850228	-	981	ydjG	protein_coding	-0.657025	0.379946	0.973809
NZ_CP009273.1	BW25113_RS09275	1850238	1851185	-	948	ydjH	protein_coding	1.44172	0.409383	0.988468
NZ_CP009273.1	BW25113_RS09280	1851190	1852026	-	837	ydjI	protein_coding	0.255582	0.813337	0.99913
NZ_CP009273.1	BW25113_RS09285	1852047	1853090	-	1044	ydjJ	protein_coding	1.22013	0.607608	0.99913
NZ_CP009273.1	BW25113_RS09290	1853107	1854486	-	1380	ydjK	protein_coding	0.154569	0.916203	0.99913
NZ_CP009273.1	BW25113_RS09295	1854513	1855589	-	1077	ydjL	protein_coding	0.609233	0.539986	0.99913
NZ_CP009273.1	BW25113_RS09300	1855959	1856231	-	273	yeaC	protein_coding	1.71583	0.00508671	0.19558
NZ_CP009273.1	BW25113_RS09305	1856273	1856686	-	414	msrB	protein_coding	1.13709	0.0451935	0.528461
NZ_CP009273.1	BW25113_RS09310	1857028	1858023	+	996	gapA	protein_coding	-0.86511	0.121178	0.763322
NZ_CP009273.1	BW25113_RS09315	1858107	1858991	+	885	yeaD	protein_coding	0.570632	0.33364	0.957018
NZ_CP009273.1	BW25113_RS09320	1859039	1859893	-	855	yeaE	protein_coding	0.504946	0.451574	0.995526
NZ_CP009273.1	BW25113_RS09325	1859983	1860729	-	747	mipA	protein_coding	-0.236911	0.637509	0.99913
NZ_CP009273.1	BW25113_RS09330	1861165	1863099	+	1935	yeaG	protein_coding	0.0706457	0.921509	0.99913
NZ_CP009273.1	BW25113_RS09335	1863212	1864495	+	1284	yeaH	protein_coding	1.80777	0.225865	0.922857
NZ_CP009273.1	BW25113_RS09340	1864642	1866117	+	1476	cdgI	protein_coding	-0.953363	0.296862	0.944393
NZ_CP009273.1	BW25113_RS09345	1866298	1867788	+	1491	dgcJ	protein_coding	-1.61462	0.00233206	0.118173
NZ_CP009273.1	BW25113_RS09350	1867831	1868334	+	504	yeaK	protein_coding	-0.324617	0.511799	0.99913
NZ_CP009273.1	BW25113_RS09355	1868335	1868439	-	105	yoaI	protein_coding	-0.488566	0.790536	0.99913
NZ_CP009273.1	BW25113_RS09360	1868609	1869055	+	447	yeaL	protein_coding	0.12982	0.878201	0.99913
NZ_CP009273.1	BW25113_RS09365	1869012	1869833	-	822	nimR	protein_coding	0.154613	0.860086	0.99913
NZ_CP009273.1	BW25113_RS09370	1869930	1871111	+	1182	nimT	protein_coding	-0.407278	0.525066	0.99913
NZ_CP009273.1	BW25113_RS09375	1871166	1871513	+	348	yeaO	protein_coding	0.126161	0.8129	0.99913
NZ_CP009273.1	BW25113_RS09380	1871535	1871789	-	255	yoaF	protein_coding	1.88075	0.0170559	0.384644
NZ_CP009273.1	BW25113_RS09385	1871972	1872997	+	1026	dgcP	protein_coding	-0.30463	0.530016	0.99913
NZ_CP009273.1	BW25113_RS09390	1873030	1873128	+	99	yoaK	protein_coding	0.177845	0.807351	0.99913
NZ_CP009273.1	BW25113_RS25115	1873131	1873205	+	75	yoaJ	protein_coding	0.411258	0.691345	0.99913
NZ_CP009273.1	BW25113_RS09395	1873264	1873512	-	249	yeaQ	protein_coding	2.07116	0.0316572	0.478762
NZ_CP009273.1	BW25113_RS09400	1873660	1873842	-	183	yoaG	protein_coding	-0.322262	0.754949	0.99913
NZ_CP009273.1	BW25113_RS09405	1873846	1874205	-	360	yeaR	protein_coding	0.465962	0.749839	0.99913
NZ_CP009273.1	BW25113_RS09410	1874378	1875016	-	639	leuE	protein_coding	0.374844	0.535486	0.99913
NZ_CP009273.1	BW25113_RS09415	1875143	1876066	-	924	dmlR	protein_coding	1.17016	0.088465	0.707315
NZ_CP009273.1	BW25113_RS09420	1876169	1877254	+	1086	dmlA	protein_coding	-0.483834	0.690292	0.99913
NZ_CP009273.1	BW25113_RS09425	1877409	1878890	+	1482	yeaV	pseudogene	-0.00875957	0.993613	0.99913
NZ_CP009273.1	BW25113_RS09430	1878922	1880046	+	1125	yeaW	protein_coding	2.26319	0.246154	0.929241
NZ_CP009273.1	BW25113_RS09435	1880102	1881067	+	966	yeaX	protein_coding	1.71768	0.144247	0.809963
NZ_CP009273.1	BW25113_RS09440	1881121	1882236	-	1116	rnd	protein_coding	-0.370015	0.479201	0.99913
NZ_CP009273.1	BW25113_RS09445	1882318	1884003	-	1686	fadD	protein_coding	-0.0807864	0.885217	0.99913
NZ_CP009273.1	BW25113_RS09450	1884208	1884789	-	582	yeaY	protein_coding	-0.171586	0.76775	0.99913
NZ_CP009273.1	BW25113_RS09455	1884829	1885524	-	696	tsaB	protein_coding	-0.651522	0.204594	0.911828
NZ_CP009273.1	BW25113_RS09460	1885582	1887492	-	1911	yoaA	protein_coding	-0.451485	0.380094	0.973809
NZ_CP009273.1	BW25113_RS09465	1887624	1887968	+	345	yoaB	protein_coding	-0.0480174	0.917131	0.99913
NZ_CP009273.1	BW25113_RS09470	1888390	1888689	+	300	yoaC	protein_coding	1.12654	0.160853	0.839211
NZ_CP009273.1	BW25113_RS09475	1888809	1888988	-	180	yoaH	protein_coding	1.90986	0.048996	0.542183
NZ_CP009273.1	BW25113_RS09480	1889062	1890423	+	1362	pabB	protein_coding	0.114073	0.879876	0.99913
NZ_CP009273.1	BW25113_RS09485	1890427	1891005	+	579	nudL	protein_coding	0.872325	0.31159	0.945569
NZ_CP009273.1	BW25113_RS09490	1891189	1892553	+	1365	sdaA	protein_coding	-0.341691	0.534692	0.99913
NZ_CP009273.1	BW25113_RS09495	1892684	1894282	+	1599	pdeD	protein_coding	-1.32591	0.174741	0.865504
NZ_CP009273.1	BW25113_RS09500	1894286	1895842	-	1557	yoaE	protein_coding	-0.0657484	0.89983	0.99913
NZ_CP009273.1	BW25113_RS26370	1895830	1895988	-	159	yoaL	protein_coding	0.874993	0.219496	0.922857
NZ_CP009273.1	BW25113_RS09510	1896305	1897276	+	972	manX	protein_coding	0.452248	0.324947	0.949926
NZ_CP009273.1	BW25113_RS09515	1897339	1898139	+	801	manY	protein_coding	-0.859483	0.112645	0.746089
NZ_CP009273.1	BW25113_RS09520	1898152	1899003	+	852	manZ	protein_coding	-0.624249	0.219933	0.922857
NZ_CP009273.1	BW25113_RS09525	1899058	1899516	+	459	yobD	protein_coding	-0.184451	0.774376	0.99913
NZ_CP009273.1	BW25113_RS09535	1899945	1900511	+	567	mntP	protein_coding	-0.215143	0.801831	0.99913
NZ_CP009273.1	BW25113_RS09540	1900508	1901317	-	810	rlmA	protein_coding	-0.201186	0.72239	0.99913
NZ_CP009273.1	BW25113_RS09545	1901483	1901692	-	210	cspE	protein_coding	0.022631	0.959378	0.99913
NZ_CP009273.1	BW25113_RS09550	1901705	1901848	-	144	yobF	protein_coding	0.18465	0.680337	0.99913
NZ_CP009273.1	BW25113_RS09560	1902518	1902805	-	288	yebO	protein_coding	-0.582708	0.210791	0.917056
NZ_CP009273.1	BW25113_RS09565	1902880	1903023	-	144	mgrB	protein_coding	0.203967	0.695642	0.99913
NZ_CP009273.1	BW25113_RS09570	1903182	1903421	+	240	yobH	protein_coding	1.4044	0.536698	0.99913
NZ_CP009273.1	BW25113_RS09575	1903565	1904356	-	792	kdgR	protein_coding	0.959065	0.0693141	0.63499
NZ_CP009273.1	BW25113_RS09580	1904533	1905906	+	1374	yebQ	protein_coding	-0.48494	0.539731	0.99913
NZ_CP009273.1	BW25113_RS09585	1905952	1906833	-	882	htpX	protein_coding	0.0481579	0.923972	0.99913
NZ_CP009273.1	BW25113_RS09590	1907025	1909073	-	2049	prc	protein_coding	-0.0949254	0.837687	0.99913
NZ_CP009273.1	BW25113_RS09595	1909093	1909791	-	699	proQ	protein_coding	-0.618512	0.259479	0.936185
NZ_CP009273.1	BW25113_RS09600	1909888	1910385	-	498	msrC	protein_coding	0.968558	0.153244	0.828499
NZ_CP009273.1	BW25113_RS09605	1910515	1911798	+	1284	yebS	protein_coding	-0.0258353	0.961781	0.99913
NZ_CP009273.1	BW25113_RS09610	1911767	1914400	+	2634	yebT	protein_coding	0.272602	0.606418	0.99913
NZ_CP009273.1	BW25113_RS09615	1914480	1915919	+	1440	rsmF	protein_coding	-0.775649	0.185887	0.883456
NZ_CP009273.1	BW25113_RS09620	1916037	1916273	+	237	yebV	protein_coding	1.15585	0.167291	0.85405
NZ_CP009273.1	BW25113_RS09625	1916378	1916569	+	192	yebW	protein_coding	0.170087	0.792377	0.99913
NZ_CP009273.1	BW25113_RS09630	1916570	1917226	-	657	pphA	protein_coding	1.03445	0.402204	0.985998
NZ_CP009273.1	BW25113_RS09640	1917622	1917963	-	342	yebY	protein_coding	0.730655	0.232631	0.923845
NZ_CP009273.1	BW25113_RS09645	1917976	1918848	-	873	copD	protein_coding	0.696079	0.22748	0.922857
NZ_CP009273.1	BW25113_RS09650	1918852	1919226	-	375	yobA	protein_coding	0.62733	0.214561	0.9201
NZ_CP009273.1	BW25113_RS09655	1919365	1919595	+	231	holE	protein_coding	0.586909	0.423247	0.990708
NZ_CP009273.1	BW25113_RS09660	1919697	1920353	+	657	yobB	protein_coding	-0.16125	0.807526	0.99913
NZ_CP009273.1	BW25113_RS09665	1920377	1921039	+	663	exoX	protein_coding	-0.205302	0.768628	0.99913
NZ_CP009273.1	BW25113_RS09670	1921036	1923096	-	2061	ptrB	protein_coding	-0.223106	0.704665	0.99913
NZ_CP009273.1	BW25113_RS09675	1923305	1923964	-	660	yebE	protein_coding	0.0925203	0.871955	0.99913
NZ_CP009273.1	BW25113_RS09685	1924291	1924647	-	357	yebF	protein_coding	-1.31583	0.00711464	0.239105
NZ_CP009273.1	BW25113_RS09690	1924714	1925004	-	291	yebG	protein_coding	-0.515075	0.266445	0.937268
NZ_CP009273.1	BW25113_RS09695	1925138	1926316	+	1179	purT	protein_coding	0.253405	0.863078	0.99913
NZ_CP009273.1	BW25113_RS09700	1926372	1927013	-	642	kdgA	protein_coding	0.0507558	0.927988	0.99913
NZ_CP009273.1	BW25113_RS09705	1927050	1928861	-	1812	edd	protein_coding	0.494955	0.35763	0.96515
NZ_CP009273.1	BW25113_RS09710	1929096	1930571	-	1476	zwf	protein_coding	-0.209553	0.674843	0.99913
NZ_CP009273.1	BW25113_RS09720	1930909	1931778	+	870	hexR	protein_coding	-0.252193	0.628867	0.99913
NZ_CP009273.1	BW25113_RS09725	1931906	1933348	+	1443	pyk	protein_coding	-1.08612	0.0469942	0.534368
NZ_CP009273.1	BW25113_RS09730	1933479	1934450	-	972	lpxM	protein_coding	-0.0230731	0.96518	0.99913
NZ_CP009273.1	BW25113_RS09735	1934570	1935892	-	1323	mepM	protein_coding	-0.053491	0.916707	0.99913
NZ_CP009273.1	BW25113_RS09740	1935908	1936840	-	933	znuA	protein_coding	-0.906462	0.113219	0.746293
NZ_CP009273.1	BW25113_RS09745	1936919	1937674	+	756	znuC	protein_coding	-0.267385	0.634998	0.99913
NZ_CP009273.1	BW25113_RS09750	1937671	1938456	+	786	znuB	protein_coding	-0.576258	0.316783	0.945569
NZ_CP009273.1	BW25113_RS09755	1938603	1939613	-	1011	ruvB	protein_coding	0.0987475	0.855295	0.99913
NZ_CP009273.1	BW25113_RS09760	1939622	1940233	-	612	ruvA	protein_coding	0.620417	0.252017	0.929999
NZ_CP009273.1	BW25113_RS25125	1940372	1940437	-	66	yobI	protein_coding	-2.28946	0.644586	0.99913
NZ_CP009273.1	BW25113_RS09765	1940508	1941110	+	603	yebB	protein_coding	0.111524	0.93831	0.99913
NZ_CP009273.1	BW25113_RS09770	1941112	1941633	-	522	ruvC	protein_coding	-0.771322	0.137367	0.797152
NZ_CP009273.1	BW25113_RS09775	1941668	1942408	-	741	yebC	protein_coding	-0.138809	0.778487	0.99913
NZ_CP009273.1	BW25113_RS09780	1942437	1942889	-	453	nudB	protein_coding	-1.03841	0.0863217	0.69936
NZ_CP009273.1	BW25113_RS09785	1943007	1944779	-	1773	aspS	protein_coding	-0.37585	0.437889	0.991814
NZ_CP009273.1	BW25113_RS09790	1945089	1945655	+	567	yecD	protein_coding	0.68292	0.329629	0.955609
NZ_CP009273.1	BW25113_RS09795	1945652	1946470	+	819	yecE	protein_coding	0.169556	0.844157	0.99913
NZ_CP009273.1	BW25113_RS09800	1946523	1946918	+	396	yecN	protein_coding	-0.637934	0.23337	0.923845
NZ_CP009273.1	BW25113_RS09805	1946959	1947702	+	744	cmoA	protein_coding	-0.649672	0.227171	0.922857
NZ_CP009273.1	BW25113_RS09810	1947699	1948670	+	972	cmoB	protein_coding	-0.270506	0.611216	0.99913
NZ_CP009273.1	BW25113_RS09815	1948835	1951264	-	2430	torZ	protein_coding	0.247129	0.759738	0.99913
NZ_CP009273.1	BW25113_RS09820	1951289	1952389	-	1101	torY	protein_coding	0.730102	0.533413	0.99913
NZ_CP009273.1	BW25113_RS09825	1952777	1953523	-	747	cutC	protein_coding	0.731922	0.12332	0.765519
NZ_CP009273.1	BW25113_RS09830	1953537	1954103	-	567	yecM	protein_coding	0.294751	0.687078	0.99913
NZ_CP009273.1	BW25113_RS09835	1954319	1956052	+	1734	argS	protein_coding	-0.892534	0.0638809	0.60639
NZ_CP009273.1	BW25113_RS26165	1956094	1956138	-	45	yecV	protein_coding	0.973409	0.575708	0.99913
NZ_CP009273.1	BW25113_RS09840	1956229	1956717	+	489	yecT	protein_coding	-0.980893	0.263578	0.937268
NZ_CP009273.1	BW25113_RS09845	1956837	1957229	-	393	flhe	protein_coding	-0.906894	0.512476	0.99913
NZ_CP009273.1	BW25113_RS09850	1957229	1959307	-	2079	flhA	protein_coding	-0.602097	0.402475	0.985998
NZ_CP009273.1	BW25113_RS09855	1959300	1960448	-	1149	flhB	protein_coding	0.00976583	0.989564	0.99913
NZ_CP009273.1	BW25113_RS09860	1960650	1961294	-	645	cheZ	protein_coding	-0.603903	0.633558	0.99913
NZ_CP009273.1	BW25113_RS09865	1961305	1961694	-	390	cheY	protein_coding	3.5794	0.204443	0.911828
NZ_CP009273.1	BW25113_RS09870	1961709	1962758	-	1050	cheB	protein_coding	1.40477	0.774078	0.99913
NZ_CP009273.1	BW25113_RS09875	1962761	1963621	-	861	cheR	protein_coding	0.255484	0.888306	0.99913
NZ_CP009273.1	BW25113_RS09880	1963640	1965241	-	1602	tap	protein_coding	3.44377	0.234864	0.923845
NZ_CP009273.1	BW25113_RS09885	1965287	1966948	-	1662	tar	protein_coding	0.933494	0.505951	0.99913
NZ_CP009273.1	BW25113_RS09890	1967093	1967596	-	504	cheW	protein_coding	0.632009	0.708376	0.99913
NZ_CP009273.1	BW25113_RS09895	1967617	1969581	-	1965	cheA	protein_coding	0.0920344	0.947249	0.99913
NZ_CP009273.1	BW25113_RS09900	1969586	1970512	-	927	motB	protein_coding	0.670485	0.697098	0.99913
NZ_CP009273.1	BW25113_RS09905	1970509	1971396	-	888	motA	protein_coding	-0.32394	0.836632	0.99913
NZ_CP009273.1	BW25113_RS09910	1971523	1972101	-	579	flhC	protein_coding	-0.139454	0.834453	0.99913
NZ_CP009273.1	BW25113_RS09915	1972104	1972454	-	351	flhD	protein_coding	-1.29603	0.0216357	0.4043
NZ_CP009273.1	BW25113_RS09920	1973234	1973662	+	429	uspC	protein_coding	1.81683	0.0029115	0.135502
NZ_CP009273.1	BW25113_RS09925	1973669	1975093	-	1425	otsA	protein_coding	-0.637067	0.307199	0.945569
NZ_CP009273.1	BW25113_RS09930	1975068	1975868	-	801	otsB	protein_coding	2.24263	0.0669979	0.623394
NZ_CP009273.1	BW25113_RS09935	1976035	1977021	-	987	araH	protein_coding	-0.559089	0.595706	0.99913
NZ_CP009273.1	BW25113_RS09940	1977036	1978550	-	1515	araG	protein_coding	-0.642853	0.64745	0.99913
NZ_CP009273.1	BW25113_RS09945	1978620	1979609	-	990	araF	protein_coding	0.595267	0.686152	0.99913
NZ_CP009273.1	BW25113_RS09950	1980406	1980909	+	504	ftnB	protein_coding	1.12486	0.092631	0.717179
NZ_CP009273.1	BW25113_RS09955	1980988	1981239	-	252	yecJ	protein_coding	0.57663	0.27916	0.940402
NZ_CP009273.1	BW25113_RS25130	1981354	1981440	-	87	azuC	protein_coding	1.99377	0.363504	0.96515
NZ_CP009273.1	BW25113_RS09965	1981703	1982026	+	324	yecR	protein_coding	0.00631404	0.994182	0.99913
NZ_CP009273.1	BW25113_RS09970	1982197	1982694	+	498	ftnA	protein_coding	-0.155867	0.757127	0.99913
NZ_CP009273.1	BW25113_RS09975	1982732	1982971	-	240	yecH	protein_coding	0.753406	0.326876	0.952497
NZ_CP009273.1	BW25113_RS09980	1983162	1984373	+	1212	tyrP	protein_coding	-0.403504	0.530103	0.99913
NZ_CP009273.1	BW25113_RS09985	1984435	1985100	-	666	yecA	protein_coding	0.987763	0.167336	0.85405
NZ_CP009273.1	BW25113_RS09990	1985296	1985382	-	87	NA	tRNA	-0.729208	0.138081	0.797152
NZ_CP009273.1	BW25113_RS09995	1985395	1985468	-	74	NA	tRNA	-0.781817	0.113886	0.746293
NZ_CP009273.1	BW25113_RS10000	1985523	1985598	-	76	NA	tRNA	-1.06134	0.0216987	0.4043
NZ_CP009273.1	BW25113_RS10005	1985750	1986298	-	549	pgsA	protein_coding	0.27683	0.575249	0.99913
NZ_CP009273.1	BW25113_RS10010	1986355	1988187	-	1833	uvrC	protein_coding	0.166826	0.722688	0.99913
NZ_CP009273.1	BW25113_RS10015	1988184	1988840	-	657	uvrY	protein_coding	0.239336	0.605047	0.99913
NZ_CP009273.1	BW25113_RS26480	1988982	1989053	+	72	NA	pseudogene	-0.855193	0.856012	0.99913
NZ_CP009273.1	BW25113_RS25650	1989136	1989312	+	177	yecU	protein_coding	1.24322	0.256091	0.933551
NZ_CP009273.1	BW25113_RS10025	1989299	1989523	+	225	yecF	protein_coding	0.446224	0.612615	0.99913
NZ_CP009273.1	BW25113_RS10030	1989591	1990313	-	723	sdiA	protein_coding	-0.237948	0.664487	0.99913
NZ_CP009273.1	BW25113_RS10035	1990543	1991295	-	753	tcyN	protein_coding	-0.177428	0.781965	0.99913
NZ_CP009273.1	BW25113_RS10040	1991292	1991960	-	669	tcyL	protein_coding	-0.679645	0.33239	0.957018
NZ_CP009273.1	BW25113_RS10045	1991975	1992961	-	987	dcyD	protein_coding	0.570232	0.482597	0.99913
NZ_CP009273.1	BW25113_RS10050	1993066	1993866	-	801	tcyJ	protein_coding	0.846299	0.150842	0.826535
NZ_CP009273.1	BW25113_RS10055	1993954	1994505	-	552	fliZ	protein_coding	-0.642997	0.440525	0.991892
[truncated: 2,574 more rows]

## Sheet: C
# This file is generated by MACS version 3.0.3
# Command line: callpeak -t alignments/RC2.bam -c alignments/RI2.bam -n RNAP_r1 -f BAMPE --outdir pile_up/RNAP_r1 -B --trackline -g 4675061 --keep-dup auto -q 0.01
# ARGUMENTS LIST:
# name = RNAP_r1
# format = BAMPE
# ChIP-seq file = ['alignments/RC2.bam']
# control file = ['alignments/RI2.bam']
# effective genome size = 4.68e+06
# band width = 300
# model fold = [5, 50]
# qvalue cutoff = 1.00e-02
# The maximum gap between significant sites is assigned as the read length/tag size.
# The minimum length of peaks is assigned as the predicted fragment length "d".
# Larger dataset will be scaled towards smaller dataset.
# Range for calculating regional lambda is: 1000 bps and 10000 bps
# Broad region calling is off
# Paired-End mode is on
# fragment size is determined as 162 bps
# total fragments in treatment: 11470173
# fragments after filtering in treatment: 11242535
# maximum duplicate fragments in treatment = 12
# Redundant rate in treatment: 0.02
# total fragments in control: 5039762
# fragments after filtering in control: 5038350
# maximum duplicate fragments in control = 12
# Redundant rate in control: 0.00
# d = 162
chr	start	end	length	abs_summit	pileup	-log10(p value)	fold_enrichment	-log10(q value)	name
NZ_CP009273.1	23	528	506	180	3251.78	1884.72	9.22863	1882.77	RNAP_r1_peak_1
NZ_CP009273.1	2048	2468	421	2261	1697.59	578.645	4.81917	577.203	RNAP_r1_peak_2
NZ_CP009273.1	7854	8510	657	8200	6972.33	5789.44	17.3035	5786.4	RNAP_r1_peak_3
NZ_CP009273.1	9052	9466	415	9263	1592.73	507.42	4.51481	506.018	RNAP_r1_peak_4
NZ_CP009273.1	10414	10600	187	10464	628.31	21.5453	1.50552	20.6493	RNAP_r1_peak_5
NZ_CP009273.1	11738	12426	689	12127	7768.24	6521.14	17.6976	6517.92	RNAP_r1_peak_6
NZ_CP009273.1	16619	18175	1557	16950	6328.78	4784.6	14.4186	4781.86	RNAP_r1_peak_7
NZ_CP009273.1	19344	19861	518	19550	1220.76	239.635	3.06946	238.424	RNAP_r1_peak_8
NZ_CP009273.1	20288	21922	1635	20511	4084.45	1699.93	5.98162	1698.03	RNAP_r1_peak_9
NZ_CP009273.1	39803	40082	280	39902	1107.83	155.998	2.51435	154.87	RNAP_r1_peak_10
NZ_CP009273.1	52329	52863	535	52568	4715.44	2932.94	10.2979	2930.68	RNAP_r1_peak_11
NZ_CP009273.1	55079	55590	512	55343	3466	1694.96	7.28478	1693.07	RNAP_r1_peak_12
NZ_CP009273.1	56975	57465	491	57221	3664.08	1789.96	7.27198	1788.04	RNAP_r1_peak_13
NZ_CP009273.1	58531	59301	771	58750	1493.24	383.829	3.74268	382.505	RNAP_r1_peak_14
NZ_CP009273.1	63171	63854	684	63550	5696.89	4167.2	13.5664	4164.62	RNAP_r1_peak_15
NZ_CP009273.1	65612	65999	388	65811	2089.28	735.013	4.97739	733.492	RNAP_r1_peak_16
NZ_CP009273.1	67532	67987	456	67791	2997.23	1635	8.44252	1633.12	RNAP_r1_peak_17
NZ_CP009273.1	73710	74206	497	73865	1171.47	220.084	2.98008	218.892	RNAP_r1_peak_18
NZ_CP009273.1	80077	80395	319	80209	1195.67	271.1	3.39512	269.862	RNAP_r1_peak_19
NZ_CP009273.1	81243	81534	292	81362	747.52	74.7064	2.12365	73.6852	RNAP_r1_peak_20
NZ_CP009273.1	84289	84640	352	84476	1149.06	247.009	3.26289	245.791	RNAP_r1_peak_21
NZ_CP009273.1	85768	86352	585	86102	2985.58	1608.3	8.29605	1606.43	RNAP_r1_peak_22
NZ_CP009273.1	99065	99419	355	99248	976.07	146.747	2.60067	145.63	RNAP_r1_peak_23
NZ_CP009273.1	100892	101307	416	101112	1551.5	414.176	3.86193	412.832	RNAP_r1_peak_24
NZ_CP009273.1	102691	103366	676	103004	7753.01	6872.5	19.8315	6869.19	RNAP_r1_peak_25
NZ_CP009273.1	103885	104441	557	104163	2884.3	1521.75	8.05587	1519.91	RNAP_r1_peak_26
NZ_CP009273.1	109037	109309	273	109185	857.76	114.217	2.43643	113.138	RNAP_r1_peak_27
NZ_CP009273.1	109493	110172	680	109866	6281.28	4948.52	15.5888	4945.74	RNAP_r1_peak_28
NZ_CP009273.1	113437	113625	189	113541	822.8	54.9426	1.82258	53.9585	RNAP_r1_peak_29
NZ_CP009273.1	114357	114519	163	114422	601.42	26.9996	1.60966	26.0857	RNAP_r1_peak_30
NZ_CP009273.1	115015	115331	317	115206	1172.36	213.275	2.91881	212.089	RNAP_r1_peak_31
NZ_CP009273.1	117232	117445	214	117341	786.95	51.4766	1.80968	50.4999	RNAP_r1_peak_32
NZ_CP009273.1	117936	118816	881	118496	4039.63	2652.68	11.2377	2650.51	RNAP_r1_peak_33
NZ_CP009273.1	123885	124526	642	124231	7287.83	6439.58	19.6992	6436.38	RNAP_r1_peak_34
NZ_CP009273.1	127664	128346	683	128013	8635.86	8304.44	23.7828	8300.78	RNAP_r1_peak_35
NZ_CP009273.1	130617	131044	428	130865	1999.65	671.323	4.75213	669.833	RNAP_r1_peak_36
NZ_CP009273.1	132792	133648	857	133443	1672.5	533.149	4.51734	531.733	RNAP_r1_peak_37
NZ_CP009273.1	137494	138147	654	137839	6187.17	4980	16.2528	4977.21	RNAP_r1_peak_38
NZ_CP009273.1	138879	139413	535	139200	1822.18	581.699	4.52402	580.255	RNAP_r1_peak_39
NZ_CP009273.1	141106	141746	641	141583	1381.2	374.26	3.90583	372.942	RNAP_r1_peak_40
NZ_CP009273.1	143064	143422	359	143249	1620.51	510.509	4.46698	509.106	RNAP_r1_peak_41
NZ_CP009273.1	143724	144671	948	144062	1388.37	328.677	3.50851	327.391	RNAP_r1_peak_42
NZ_CP009273.1	145882	146366	485	146118	2851.13	1315.92	6.75861	1314.15	RNAP_r1_peak_43
NZ_CP009273.1	146614	147477	864	147063	5534.66	3963.48	13.0558	3960.96	RNAP_r1_peak_44
NZ_CP009273.1	148797	149241	445	148978	1469.04	364.61	3.63871	363.298	RNAP_r1_peak_45
NZ_CP009273.1	151355	152098	744	151845	1559.56	395.769	3.7068	394.438	RNAP_r1_peak_46
NZ_CP009273.1	155455	156170	716	155671	1431.39	406.19	4.06391	404.851	RNAP_r1_peak_47
NZ_CP009273.1	157108	157879	772	157573	1282.61	294.183	3.42548	292.925	RNAP_r1_peak_48
NZ_CP009273.1	158378	158736	359	158555	1478.9	425.073	4.11269	423.722	RNAP_r1_peak_49
NZ_CP009273.1	160621	160829	209	160712	708.08	55.3356	1.92162	54.3508	RNAP_r1_peak_50
NZ_CP009273.1	163665	164131	467	163908	2160.09	894.058	5.92722	892.463	RNAP_r1_peak_51
NZ_CP009273.1	165337	165932	596	165621	3648.84	1837.5	7.57229	1835.56	RNAP_r1_peak_52
NZ_CP009273.1	170737	171687	951	171408	5048.87	3798.07	14.2758	3795.59	RNAP_r1_peak_53
NZ_CP009273.1	172760	173453	694	173035	3098.51	1738.46	8.79378	1736.55	RNAP_r1_peak_54
NZ_CP009273.1	175385	175927	543	175676	2463.93	1168.51	6.99338	1166.8	RNAP_r1_peak_55
NZ_CP009273.1	176856	177640	785	177392	2940.76	1590.86	8.34623	1588.99	RNAP_r1_peak_56
NZ_CP009273.1	180514	180934	421	180749	1491.45	443.346	4.23429	441.984	RNAP_r1_peak_57
NZ_CP009273.1	185084	185352	269	185236	880.17	121.499	2.48077	120.411	RNAP_r1_peak_58
NZ_CP009273.1	185750	186525	776	186146	7900.9	7030.65	20.0048	7027.3	RNAP_r1_peak_59
NZ_CP009273.1	188178	188446	269	188322	872.1	106.18	2.32696	105.113	RNAP_r1_peak_60
NZ_CP009273.1	188888	189506	619	189123	3042.94	1638.25	8.29239	1636.37	RNAP_r1_peak_61
NZ_CP009273.1	192448	192982	535	192644	2243.44	835.454	5.28104	833.885	RNAP_r1_peak_62
NZ_CP009273.1	193274	193796	523	193517	1109.62	198.939	2.89202	197.767	RNAP_r1_peak_63
NZ_CP009273.1	196601	197001	401	196809	1047.78	112.961	2.20331	111.884	RNAP_r1_peak_64
NZ_CP009273.1	197770	199039	1270	198601	2350.1	1010.42	6.19727	1008.78	RNAP_r1_peak_65
NZ_CP009273.1	204548	205029	482	204827	1838.31	677.597	5.21841	676.103	RNAP_r1_peak_66
NZ_CP009273.1	210476	211301	826	210694	2466.62	1171.05	7.00101	1169.34	RNAP_r1_peak_67
NZ_CP009273.1	211976	212183	208	212050	640.86	43.0008	1.82104	42.0432	RNAP_r1_peak_68
NZ_CP009273.1	212669	213759	1091	213475	2024.74	812.976	5.72936	811.416	RNAP_r1_peak_69
NZ_CP009273.1	215124	215563	440	215302	2470.21	1174.44	7.01118	1172.72	RNAP_r1_peak_70
NZ_CP009273.1	216276	216802	527	216522	2770.47	1426.54	7.7915	1424.73	RNAP_r1_peak_71
NZ_CP009273.1	219031	219540	510	219302	2333.97	962.287	5.90821	960.66	RNAP_r1_peak_72
NZ_CP009273.1	219877	220213	337	220072	961.73	115.75	2.31824	114.67	RNAP_r1_peak_73
NZ_CP009273.1	221197	221808	612	221494	7247.49	5279.75	13.473	5276.88	RNAP_r1_peak_74
NZ_CP009273.1	222609	222917	309	222700	898.99	35.4589	1.5652	34.521	RNAP_r1_peak_75
NZ_CP009273.1	225433	225658	226	225545	569.15	12.923	1.37967	12.0635	RNAP_r1_peak_76
NZ_CP009273.1	227285	227827	543	227560	4140.02	2584.84	10.3525	2582.68	RNAP_r1_peak_77
NZ_CP009273.1	228470	228736	267	228613	868.52	85.7501	2.11561	84.7113	RNAP_r1_peak_78
NZ_CP009273.1	230298	231406	1109	230772	1404.5	389.823	3.98763	388.495	RNAP_r1_peak_79
NZ_CP009273.1	232247	232751	505	232495	2896.85	1484.94	7.74825	1483.11	RNAP_r1_peak_80
NZ_CP009273.1	233094	233673	580	233410	2990.96	1637.18	8.48863	1635.3	RNAP_r1_peak_81
NZ_CP009273.1	235646	235873	228	235739	707.18	62.0246	2.00922	61.0267	RNAP_r1_peak_82
NZ_CP009273.1	236621	236854	234	236683	803.98	65.1614	1.95384	64.1572	RNAP_r1_peak_83
NZ_CP009273.1	239623	240230	608	239945	4461.79	3141.47	12.6616	3139.16	RNAP_r1_peak_84
NZ_CP009273.1	242207	243359	1153	243006	5436.07	4260.8	15.4258	4258.2	RNAP_r1_peak_85
NZ_CP009273.1	247187	247556	370	247375	1836.52	619.652	4.77278	618.187	RNAP_r1_peak_86
NZ_CP009273.1	248365	248611	247	248449	741.24	48.8089	1.81034	47.8382	RNAP_r1_peak_87
NZ_CP009273.1	252038	253200	1163	252999	2328.59	912.111	5.5775	910.507	RNAP_r1_peak_88
NZ_CP009273.1	254058	254500	443	254303	1059.43	202.212	3.00859	201.036	RNAP_r1_peak_89
NZ_CP009273.1	255680	256217	538	255984	2279.29	989.147	6.26592	987.509	RNAP_r1_peak_90
NZ_CP009273.1	258223	258966	744	258540	6874.63	5849.93	18.1945	5846.86	RNAP_r1_peak_91
NZ_CP009273.1	261638	262197	560	261957	4177.66	2571.31	10.126	2569.15	RNAP_r1_peak_92
NZ_CP009273.1	264545	265235	691	264823	2317.84	897.002	5.50564	895.405	RNAP_r1_peak_93
NZ_CP009273.1	270626	270990	365	270806	1543.43	403.813	3.79828	402.475	RNAP_r1_peak_94
NZ_CP009273.1	275384	276340	957	276084	3101.2	1482.34	7.06652	1480.51	RNAP_r1_peak_95
NZ_CP009273.1	284761	284975	215	284877	841.63	61.8162	1.88386	60.8187	RNAP_r1_peak_96
NZ_CP009273.1	285962	286365	404	286158	1219.87	252.69	3.18422	251.468	RNAP_r1_peak_97
NZ_CP009273.1	286856	287315	460	287060	2562.53	1134.91	6.42488	1133.21	RNAP_r1_peak_98
NZ_CP009273.1	287565	289853	2289	288790	7614.08	5647.47	13.9215	5644.47	RNAP_r1_peak_99
NZ_CP009273.1	290868	291795	928	291307	2755.23	1422.74	7.81984	1420.93	RNAP_r1_peak_100
NZ_CP009273.1	292624	293227	604	292876	1730.76	601.363	4.91326	599.909	RNAP_r1_peak_101
NZ_CP009273.1	298462	298875	414	298677	1914.5	684.892	5.06166	683.395	RNAP_r1_peak_102
NZ_CP009273.1	299857	300179	323	299988	1044.19	161.968	2.64892	160.833	RNAP_r1_peak_103
NZ_CP009273.1	303398	303604	207	303502	766.34	53.9713	1.85347	52.9894	RNAP_r1_peak_104
NZ_CP009273.1	305766	306055	290	305922	1123.96	112.123	2.13061	111.047	RNAP_r1_peak_105
NZ_CP009273.1	307383	307856	474	307509	662.37	48.9286	1.88207	47.9574	RNAP_r1_peak_106
NZ_CP009273.1	311864	312467	604	312116	2653.95	1332.33	7.53249	1330.55	RNAP_r1_peak_107
NZ_CP009273.1	312729	313215	487	312900	1343.56	353.681	3.81471	352.376	RNAP_r1_peak_108
NZ_CP009273.1	314397	314631	235	314530	844.32	63.9375	1.90386	62.9359	RNAP_r1_peak_109
NZ_CP009273.1	315159	315446	288	315280	509.1	14.8611	1.44723	13.9918	RNAP_r1_peak_110
NZ_CP009273.1	320516	321123	608	320981	764.55	80.3792	2.17197	79.3485	RNAP_r1_peak_111
NZ_CP009273.1	324916	325243	328	325069	1246.76	259.399	3.1939	258.171	RNAP_r1_peak_112
NZ_CP009273.1	329553	329821	269	329679	677.6	35.1711	1.67971	34.2341	RNAP_r1_peak_113
NZ_CP009273.1	338207	338523	317	338400	867.62	98.7777	2.25536	97.7201	RNAP_r1_peak_114
NZ_CP009273.1	339240	339448	209	339327	742.14	71.9874	2.09505	70.9712	RNAP_r1_peak_115
NZ_CP009273.1	340577	341302	726	340988	3725.92	2357.09	10.5738	2354.99	RNAP_r1_peak_116
NZ_CP009273.1	342902	343096	195	343002	673.12	52.0113	1.91259	51.0335	RNAP_r1_peak_117
NZ_CP009273.1	356869	357092	224	356935	596.04	30.344	1.6656	29.42	RNAP_r1_peak_118
NZ_CP009273.1	361601	361909	309	361756	1138.3	147.782	2.40867	146.663	RNAP_r1_peak_119
NZ_CP009273.1	362514	362844	331	362745	1251.24	194.138	2.65304	192.97	RNAP_r1_peak_120
NZ_CP009273.1	372590	373220	631	372987	1694.01	545.254	4.55648	543.831	RNAP_r1_peak_121
NZ_CP009273.1	373557	374007	451	373799	2307.08	1028.32	6.46865	1026.66	RNAP_r1_peak_122
NZ_CP009273.1	375172	375596	425	375367	2080.32	569.557	3.94937	568.12	RNAP_r1_peak_123
NZ_CP009273.1	376051	376343	293	376165	574.53	27.2181	1.63286	26.3032	RNAP_r1_peak_124
NZ_CP009273.1	377813	378193	381	377945	873	117.202	2.44817	116.12	RNAP_r1_peak_125
NZ_CP009273.1	380074	380421	348	380270	611.28	35.6865	1.73712	34.748	RNAP_r1_peak_126
NZ_CP009273.1	384972	385428	457	385218	3192.63	1795.41	8.82533	1793.48	RNAP_r1_peak_127
NZ_CP009273.1	385751	387506	1756	387243	2737.3	1188.48	6.27494	1186.76	RNAP_r1_peak_128
NZ_CP009273.1	388301	388971	671	388445	1110.52	168.844	2.6215	167.701	RNAP_r1_peak_129
NZ_CP009273.1	391544	392079	536	391824	2732.82	1395.77	7.70823	1393.97	RNAP_r1_peak_130
NZ_CP009273.1	394796	395313	518	394992	903.47	132.599	2.56612	131.498	RNAP_r1_peak_131
NZ_CP009273.1	396238	397017	780	396831	1257.51	304.781	3.57058	303.514	RNAP_r1_peak_132
NZ_CP009273.1	401014	402671	1658	401811	2241.65	985.206	6.36273	983.569	RNAP_r1_peak_133
NZ_CP009273.1	403516	404213	698	404042	879.27	122.878	2.49746	121.789	RNAP_r1_peak_134
NZ_CP009273.1	405436	405610	175	405568	544.95	21.1005	1.54895	20.2059	RNAP_r1_peak_135
NZ_CP009273.1	414645	415180	536	414886	3133.47	1742.87	8.68411	1740.97	RNAP_r1_peak_136
NZ_CP009273.1	416029	416359	331	416211	1290.67	236.156	2.93259	234.949	RNAP_r1_peak_137
NZ_CP009273.1	420318	420614	297	420433	990.41	152.659	2.63919	151.535	RNAP_r1_peak_138
NZ_CP009273.1	422473	423355	883	423137	2344.72	1052.24	6.52683	1050.58	RNAP_r1_peak_139
NZ_CP009273.1	428141	428668	528	428402	3819.14	2412.98	10.5476	2410.87	RNAP_r1_peak_140
NZ_CP009273.1	429732	430376	645	430077	6211.37	5205.6	17.6254	5202.75	RNAP_r1_peak_141
NZ_CP009273.1	431843	432250	408	432041	1669.81	559.586	4.74034	558.155	RNAP_r1_peak_142
NZ_CP009273.1	433364	433906	543	433607	3588.79	1992.96	8.67099	1990.97	RNAP_r1_peak_143
NZ_CP009273.1	434806	435060	255	434924	919.61	139.233	2.61189	138.124	RNAP_r1_peak_144
NZ_CP009273.1	436628	437263	636	436981	3411.32	2041.02	9.68127	2039.02	RNAP_r1_peak_145
NZ_CP009273.1	439692	440186	495	439896	2026.54	673.333	4.70426	671.841	RNAP_r1_peak_146
NZ_CP009273.1	441989	442330	342	442151	1250.34	300.91	3.55024	299.647	RNAP_r1_peak_147
NZ_CP009273.1	446862	447313	452	447106	2785.7	1449.64	7.9063	1447.83	RNAP_r1_peak_148
NZ_CP009273.1	449460	450560	1101	449641	2249.72	991.651	6.38562	990.012	RNAP_r1_peak_149
NZ_CP009273.1	451782	452991	1210	452054	5398.42	4215.65	15.319	4213.07	RNAP_r1_peak_150
NZ_CP009273.1	453963	454590	628	454272	5886.91	4803.95	16.7049	4801.21	RNAP_r1_peak_151
NZ_CP009273.1	456621	457622	1002	457336	4905.46	3102	10.5743	3099.7	RNAP_r1_peak_152
NZ_CP009273.1	460890	461184	295	461029	1047.78	195.255	2.9635	194.086	RNAP_r1_peak_153
NZ_CP009273.1	463603	464043	441	463835	1850.86	686.24	5.25401	684.742	RNAP_r1_peak_154
NZ_CP009273.1	466136	466352	217	466246	768.13	71.3996	2.05878	70.3844	RNAP_r1_peak_155
NZ_CP009273.1	470479	470902	424	470696	1357.9	361.871	3.85539	360.562	RNAP_r1_peak_156
NZ_CP009273.1	471584	472157	574	471903	4077.27	2686.26	11.2972	2684.07	RNAP_r1_peak_157
NZ_CP009273.1	473892	474272	381	474097	1357.9	276.067	3.14559	274.824	RNAP_r1_peak_158
NZ_CP009273.1	474450	475038	589	474767	3579.83	2208.63	10.1593	2206.59	RNAP_r1_peak_159
NZ_CP009273.1	475471	476703	1233	476265	8959.43	8865.28	25.4221	8861.48	RNAP_r1_peak_160
NZ_CP009273.1	481006	482193	1188	481933	2685.32	1360.51	7.62149	1358.73	RNAP_r1_peak_161
NZ_CP009273.1	486174	486968	795	486796	1124.86	234.248	3.19423	233.042	RNAP_r1_peak_162
NZ_CP009273.1	487202	487791	590	487502	5473.71	3824.18	12.4993	3821.69	RNAP_r1_peak_163
NZ_CP009273.1	490273	490801	529	490528	3437.32	2066.73	9.75502	2064.72	RNAP_r1_peak_164
NZ_CP009273.1	492397	492789	393	492582	1443.05	413.535	4.09697	412.192	RNAP_r1_peak_165
NZ_CP009273.1	493319	493645	327	493505	1014.61	181.04	2.88145	179.885	RNAP_r1_peak_166
NZ_CP009273.1	495397	495707	311	495558	949.18	151.996	2.69581	150.872	RNAP_r1_peak_167
NZ_CP009273.1	496584	496807	224	496681	719.73	41.6031	1.7367	40.6494	RNAP_r1_peak_168
NZ_CP009273.1	498508	499374	867	498760	2463.04	1168.51	6.99084	1166.8	RNAP_r1_peak_169
NZ_CP009273.1	500127	500402	276	500223	564.67	25.1024	1.60489	24.1941	RNAP_r1_peak_170
NZ_CP009273.1	502378	502911	534	502657	2906.71	1559.57	8.24959	1557.72	RNAP_r1_peak_171
NZ_CP009273.1	503379	503792	414	503528	1720	580.223	4.76732	578.78	RNAP_r1_peak_172
NZ_CP009273.1	506797	506985	189	506876	575.43	27.4338	1.63541	26.5184	RNAP_r1_peak_173
NZ_CP009273.1	509212	509526	315	509353	1207.32	255.657	3.2308	254.432	RNAP_r1_peak_174
NZ_CP009273.1	511073	511519	447	511247	1608.86	518.777	4.56742	517.369	RNAP_r1_peak_175
NZ_CP009273.1	513575	513939	365	513745	1808.74	599.177	4.68904	597.724	RNAP_r1_peak_176
NZ_CP009273.1	514601	514916	316	514768	838.94	106.932	2.38303	105.864	RNAP_r1_peak_177
NZ_CP009273.1	522291	522809	519	522405	1390.16	190.487	2.47979	189.323	RNAP_r1_peak_178
NZ_CP009273.1	523449	524013	565	523747	3550.25	2049.91	9.17636	2047.9	RNAP_r1_peak_179
NZ_CP009273.1	524213	524736	524	524495	2822.45	1438.81	7.68729	1437	RNAP_r1_peak_180
NZ_CP009273.1	549672	550336	665	549961	4778.18	3197.2	11.6	3194.87	RNAP_r1_peak_181
NZ_CP009273.1	553064	553412	349	553220	1674.29	562.975	4.75305	561.542	RNAP_r1_peak_182
NZ_CP009273.1	555166	555366	201	555193	608.59	34.9632	1.72949	34.0264	RNAP_r1_peak_183
NZ_CP009273.1	555764	556169	406	555983	1366.86	367.17	3.88082	365.856	RNAP_r1_peak_184
NZ_CP009273.1	557228	557450	223	557343	802.19	76.3954	2.0808	75.3713	RNAP_r1_peak_185
NZ_CP009273.1	559709	560414	706	560159	3572.66	2100.17	9.42917	2098.15	RNAP_r1_peak_186
NZ_CP009273.1	561398	561677	280	561484	803.09	82.5729	2.14996	81.5388	RNAP_r1_peak_187
NZ_CP009273.1	563159	564052	894	563776	2502.47	1102.92	6.38641	1101.24	RNAP_r1_peak_188
NZ_CP009273.1	566050	566336	287	566169	773.51	83.4489	2.1974	82.4135	RNAP_r1_peak_189
NZ_CP009273.1	566512	567155	644	566746	1520.13	461.683	4.31567	460.309	RNAP_r1_peak_190
NZ_CP009273.1	567382	567998	617	567788	2287.36	1022.43	6.49242	1020.78	RNAP_r1_peak_191
NZ_CP009273.1	569675	569991	317	569864	847.9	110.36	2.40846	109.286	RNAP_r1_peak_192
NZ_CP009273.1	570998	571430	433	571187	1754.06	618.057	4.97937	616.594	RNAP_r1_peak_193
NZ_CP009273.1	572182	572917	736	572705	2290.05	1024.88	6.50005	1023.22	RNAP_r1_peak_194
NZ_CP009273.1	573216	573637	422	573465	919.61	122.092	2.43351	121.003	RNAP_r1_peak_195
NZ_CP009273.1	574508	574717	210	574589	619.34	37.1375	1.75238	36.1953	RNAP_r1_peak_196
NZ_CP009273.1	574940	575680	741	575180	1618.72	525.399	4.59539	523.988	RNAP_r1_peak_197
NZ_CP009273.1	578150	578540	391	578281	714.35	64.1749	2.02956	63.1728	RNAP_r1_peak_198
NZ_CP009273.1	580939	581456	518	581164	2382.37	1100.58	6.76197	1098.89	RNAP_r1_peak_199
NZ_CP009273.1	586526	586900	375	586727	1478	369.682	3.66089	368.367	RNAP_r1_peak_200
NZ_CP009273.1	587461	587849	389	587678	1208.21	278.049	3.43072	276.805	RNAP_r1_peak_201
NZ_CP009273.1	592206	592410	205	592289	642.65	43.5264	1.82613	42.5676	RNAP_r1_peak_202
NZ_CP009273.1	599902	600243	342	600135	769.03	82.0789	2.18468	81.0455	RNAP_r1_peak_203
NZ_CP009273.1	601526	601819	294	601658	835.35	105.799	2.37286	104.732	RNAP_r1_peak_204
NZ_CP009273.1	602836	603569	734	603221	2465.73	1170.2	6.99847	1168.49	RNAP_r1_peak_205
NZ_CP009273.1	617520	617912	393	617704	1173.26	259.481	3.33155	258.253	RNAP_r1_peak_206
NZ_CP009273.1	628035	628710	676	628538	1864.31	696.367	5.29215	694.864	RNAP_r1_peak_207
NZ_CP009273.1	628934	629131	198	629000	561.98	24.4825	1.59726	23.5761	RNAP_r1_peak_208
NZ_CP009273.1	632534	633449	916	632734	1581.08	501.032	4.48858	499.634	RNAP_r1_peak_209
NZ_CP009273.1	633870	634561	692	634137	2765.09	1344.87	7.22217	1343.09	RNAP_r1_peak_210
NZ_CP009273.1	637088	637662	575	637321	4014.53	2658.18	11.3927	2656	RNAP_r1_peak_211
NZ_CP009273.1	639282	639959	678	639519	1717.31	592.381	4.87511	590.931	RNAP_r1_peak_212
NZ_CP009273.1	640274	640842	569	640478	2281.09	992.465	6.28376	990.826	RNAP_r1_peak_213
NZ_CP009273.1	646846	647209	364	647041	1784.54	639.126	5.06583	637.651	RNAP_r1_peak_214
NZ_CP009273.1	647859	648246	388	648046	1220.76	284.517	3.46632	283.267	RNAP_r1_peak_215
NZ_CP009273.1	651015	651390	376	651211	1507.58	453.433	4.28006	452.064	RNAP_r1_peak_216
NZ_CP009273.1	651663	652102	440	651949	631	40.4134	1.79307	39.4623	RNAP_r1_peak_217
NZ_CP009273.1	652441	653523	1083	652712	3805.7	2439.49	10.8002	2437.37	RNAP_r1_peak_218
NZ_CP009273.1	654147	654503	357	654321	1133.82	238.814	3.21966	237.604	RNAP_r1_peak_219
NZ_CP009273.1	655469	656598	1130	655766	4831.96	3556.33	13.7118	3553.91	RNAP_r1_peak_220
NZ_CP009273.1	656829	657093	265	656968	658.78	47.8271	1.8719	46.8582	RNAP_r1_peak_221
NZ_CP009273.1	657478	658466	989	658168	4546.04	3235.64	12.9006	3233.29	RNAP_r1_peak_222
NZ_CP009273.1	659271	659594	324	659464	1058.53	201.733	3.00605	200.557	RNAP_r1_peak_223
NZ_CP009273.1	660588	660844	257	660750	621.14	23.2365	1.53614	22.3346	RNAP_r1_peak_224
NZ_CP009273.1	664297	664790	494	664540	2474.69	1163.99	6.91946	1162.28	RNAP_r1_peak_225
NZ_CP009273.1	665856	666269	414	666059	1638.44	403.282	3.61907	401.945	RNAP_r1_peak_226
NZ_CP009273.1	670035	670629	595	670309	4086.24	2734.63	11.5961	2732.43	RNAP_r1_peak_227
NZ_CP009273.1	671635	671974	340	671809	1103.35	223.715	3.1332	222.519	RNAP_r1_peak_228
NZ_CP009273.1	674397	674615	219	674461	486.69	8.15581	1.30748	7.32276	RNAP_r1_peak_229
NZ_CP009273.1	684248	684834	587	684447	2495.3	1110.4	6.45977	1108.71	RNAP_r1_peak_230
NZ_CP009273.1	688639	689199	561	688927	2915.67	1567.84	8.27502	1565.98	RNAP_r1_peak_231
NZ_CP009273.1	690282	690751	470	690490	2181.6	814.821	5.29757	813.261	RNAP_r1_peak_232
NZ_CP009273.1	691977	692866	890	692637	2332.18	1022.16	6.34015	1020.51	RNAP_r1_peak_233
NZ_CP009273.1	697044	697580	537	697331	3335.14	1784.2	8.21709	1782.28	RNAP_r1_peak_234
NZ_CP009273.1	698532	698837	306	698653	544.05	21.1005	1.5464	20.2059	RNAP_r1_peak_235
NZ_CP009273.1	701220	701789	570	701522	4207.24	2864.33	11.9394	2862.1	RNAP_r1_peak_236
NZ_CP009273.1	705928	707623	1696	706257	4866.02	3596.22	13.8085	3593.79	RNAP_r1_peak_237
NZ_CP009273.1	708049	708582	534	708300	2604.65	1289.5	7.39262	1287.74	RNAP_r1_peak_238
NZ_CP009273.1	711915	712310	396	712071	774.4	83.7927	2.19994	82.7569	RNAP_r1_peak_239
NZ_CP009273.1	717124	717340	217	717219	734.07	70.4809	2.08551	69.4669	RNAP_r1_peak_240
NZ_CP009273.1	719873	720194	322	720044	459.8	7.74187	1.30737	6.91138	RNAP_r1_peak_241
NZ_CP009273.1	724213	724749	537	724519	2172.63	899.786	5.93462	898.187	RNAP_r1_peak_242
NZ_CP009273.1	728557	729139	583	728905	2843.96	1366.02	7.11241	1364.23	RNAP_r1_peak_243
NZ_CP009273.1	730650	731082	433	730982	746.62	74.3778	2.12111	73.3572	RNAP_r1_peak_244
NZ_CP009273.1	734356	734542	187	734433	696.43	58.7062	1.9787	57.7146	RNAP_r1_peak_245
NZ_CP009273.1	743949	744257	309	744082	883.75	124.479	2.51018	123.388	RNAP_r1_peak_246
NZ_CP009273.1	749924	750595	672	750242	5182.41	3961.28	14.7061	3958.75	RNAP_r1_peak_247
NZ_CP009273.1	753363	753664	302	753499	897.2	130.143	2.54832	129.045	RNAP_r1_peak_248
NZ_CP009273.1	766107	767030	924	766735	2352.79	1075.72	6.67806	1074.05	RNAP_r1_peak_249
NZ_CP009273.1	770084	770327	244	770159	790.54	89.3703	2.24571	88.3259	RNAP_r1_peak_250
NZ_CP009273.1	770709	771052	344	770888	984.14	167.404	2.79499	166.263	RNAP_r1_peak_251
NZ_CP009273.1	772882	773335	454	773183	1456.49	395.846	3.91843	394.514	RNAP_r1_peak_252
NZ_CP009273.1	775572	776189	618	775958	1948.56	758.073	5.53119	756.54	RNAP_r1_peak_253
NZ_CP009273.1	780780	781261	482	781063	1279.92	317.054	3.63416	315.777	RNAP_r1_peak_254
NZ_CP009273.1	782167	782528	362	782311	846.11	109.977	2.40337	108.904	RNAP_r1_peak_255
NZ_CP009273.1	782905	783347	443	783159	2195.94	834.496	5.39788	832.927	RNAP_r1_peak_256
NZ_CP009273.1	784999	785441	443	785200	2116.17	886.137	6.00672	884.545	RNAP_r1_peak_257
NZ_CP009273.1	787381	787831	451	787586	1806.94	654.715	5.12941	653.232	RNAP_r1_peak_258
NZ_CP009273.1	789869	790813	945	790215	4676	3380.98	13.2694	3378.61	RNAP_r1_peak_259
NZ_CP009273.1	793655	793944	290	793708	615.76	35.1935	1.72762	34.2565	RNAP_r1_peak_260
NZ_CP009273.1	798778	799246	469	799172	570.94	26.3627	1.62269	25.4504	RNAP_r1_peak_261
NZ_CP009273.1	800533	800820	288	800682	843.42	108.831	2.39574	107.76	RNAP_r1_peak_262
NZ_CP009273.1	808697	809168	472	808965	2119.75	888.477	6.01689	886.884	RNAP_r1_peak_263
NZ_CP009273.1	811214	811713	500	811471	3095.82	1735.62	8.78615	1733.71	RNAP_r1_peak_264
NZ_CP009273.1	811970	812628	659	812382	5111.61	3794.86	13.9308	3792.38	RNAP_r1_peak_265
NZ_CP009273.1	815101	815776	676	815311	1716.42	500.843	4.16849	499.446	RNAP_r1_peak_266
NZ_CP009273.1	816001	817089	1089	816121	826.39	102.428	2.34743	101.365	RNAP_r1_peak_267
NZ_CP009273.1	819842	820245	404	820053	1603.48	515.476	4.55216	514.07	RNAP_r1_peak_268
NZ_CP009273.1	826020	826330	311	826106	765.44	80.718	2.17451	79.6868	RNAP_r1_peak_269
NZ_CP009273.1	828377	828575	199	828507	679.4	53.7256	1.93039	52.744	RNAP_r1_peak_270
NZ_CP009273.1	833302	834091	790	833679	3758.19	2390.99	10.6654	2388.89	RNAP_r1_peak_271
NZ_CP009273.1	840839	841058	220	840972	642.65	43.5264	1.82613	42.5676	RNAP_r1_peak_272
NZ_CP009273.1	843297	843774	478	843503	2417.32	1129.79	6.86115	1128.09	RNAP_r1_peak_273
NZ_CP009273.1	844156	844618	463	844415	2274.81	1011.87	6.45682	1010.22	RNAP_r1_peak_274
NZ_CP009273.1	845440	846167	728	845872	4056.66	2702.71	11.5122	2700.52	RNAP_r1_peak_275
NZ_CP009273.1	848199	848795	597	848529	3896.22	2534.11	11.057	2531.97	RNAP_r1_peak_276
NZ_CP009273.1	851001	851672	672	851340	4600.71	3295.82	13.0558	3293.46	RNAP_r1_peak_277
NZ_CP009273.1	855419	855649	231	855520	704.49	61.1122	2.00159	60.116	RNAP_r1_peak_278
NZ_CP009273.1	861563	862162	600	861885	3391.6	2021.3	9.62533	2019.31	RNAP_r1_peak_279
NZ_CP009273.1	868140	868545	406	868401	1447.53	415.993	4.10969	414.648	RNAP_r1_peak_280
NZ_CP009273.1	874742	874910	169	874826	600.52	33.0656	1.70661	32.1338	RNAP_r1_peak_281
NZ_CP009273.1	875908	876234	327	876054	1061.22	203.173	3.01368	201.996	RNAP_r1_peak_282
NZ_CP009273.1	878093	878370	278	878229	834.46	105.423	2.37032	104.356	RNAP_r1_peak_283
NZ_CP009273.1	878730	879253	524	878963	2107.2	879.125	5.98129	877.536	RNAP_r1_peak_284
NZ_CP009273.1	883195	883795	601	883525	5233.5	4020.99	14.8511	4018.45	RNAP_r1_peak_285
NZ_CP009273.1	885074	885723	650	885458	3906.98	2544.57	11.0875	2542.42	RNAP_r1_peak_286
NZ_CP009273.1	886086	886503	418	886316	1647.4	544.755	4.67676	543.332	RNAP_r1_peak_287
NZ_CP009273.1	893760	894135	376	893937	1470.83	430.22	4.1758	428.866	RNAP_r1_peak_288
NZ_CP009273.1	899095	899488	394	899298	1437.67	409.857	4.08171	408.516	RNAP_r1_peak_289
NZ_CP009273.1	899798	900131	334	899986	1334.59	348.449	3.78928	347.148	RNAP_r1_peak_290
NZ_CP009273.1	910641	910928	288	910755	1097.97	220.738	3.11794	219.544	RNAP_r1_peak_291
NZ_CP009273.1	911611	911987	377	911800	1133.82	238.814	3.21966	237.604	RNAP_r1_peak_292
NZ_CP009273.1	914156	914780	625	914551	2611.82	1295.59	7.41297	1293.83	RNAP_r1_peak_293
NZ_CP009273.1	917164	918612	1449	917363	1903.74	724.817	5.40404	723.299	RNAP_r1_peak_294
NZ_CP009273.1	921080	922461	1382	922154	4879.46	3611.07	13.8466	3608.64	RNAP_r1_peak_295
NZ_CP009273.1	922821	923022	202	922923	599.63	31.2617	1.67941	30.3352	RNAP_r1_peak_296
NZ_CP009273.1	926293	926605	313	926463	896.3	129.735	2.54578	128.637	RNAP_r1_peak_297
NZ_CP009273.1	927412	928853	1442	928607	3213.24	1771.14	8.57131	1769.22	RNAP_r1_peak_298
NZ_CP009273.1	934592	935041	450	934821	2995.44	1641.83	8.50135	1639.95	RNAP_r1_peak_299
NZ_CP009273.1	942063	942683	621	942318	2083	860.509	5.91263	858.929	RNAP_r1_peak_300
NZ_CP009273.1	945426	945841	416	945700	919.61	139.233	2.61189	138.124	RNAP_r1_peak_301
NZ_CP009273.1	946440	946914	475	946689	2459.45	1165.13	6.98067	1163.42	RNAP_r1_peak_302
NZ_CP009273.1	948963	949487	525	949104	699.12	59.6038	1.98633	58.6105	RNAP_r1_peak_303
NZ_CP009273.1	949731	950382	652	949934	2095.55	869.802	5.94823	868.218	RNAP_r1_peak_304
NZ_CP009273.1	952905	953169	265	953046	743.03	73.3957	2.11094	72.3767	RNAP_r1_peak_305
NZ_CP009273.1	956489	956727	239	956625	678.5	53.4383	1.92784	52.4572	RNAP_r1_peak_306
NZ_CP009273.1	956926	957579	654	957279	5323.13	4126.89	15.1054	4124.33	RNAP_r1_peak_307
NZ_CP009273.1	958925	959463	539	959232	3037.57	1681.05	8.62086	1679.16	RNAP_r1_peak_308
NZ_CP009273.1	961844	962351	508	962042	1224.35	286.685	3.47649	285.433	RNAP_r1_peak_309
NZ_CP009273.1	965890	966358	469	966108	2117.06	886.917	6.00926	885.324	RNAP_r1_peak_310
NZ_CP009273.1	968763	969414	652	968967	1638.44	538.724	4.65133	537.305	RNAP_r1_peak_311
NZ_CP009273.1	976228	976611	384	976442	1270.06	312.013	3.60618	310.74	RNAP_r1_peak_312
NZ_CP009273.1	978138	979198	1061	978470	2652.16	1331.45	7.5274	1329.67	RNAP_r1_peak_313
NZ_CP009273.1	979486	979693	208	979580	641.75	43.2633	1.82358	42.3051	RNAP_r1_peak_314
NZ_CP009273.1	981004	981475	472	981189	1296.05	326.65	3.67993	325.366	RNAP_r1_peak_315
NZ_CP009273.1	982250	982749	500	982543	2492.61	1193.12	7.07476	1191.39	RNAP_r1_peak_316
NZ_CP009273.1	984236	984816	581	984507	4451.03	3130.44	12.6311	3128.13	RNAP_r1_peak_317
NZ_CP009273.1	985691	986214	524	985916	1744.2	611.084	4.9514	609.624	RNAP_r1_peak_318
NZ_CP009273.1	999956	1000314	359	1000210	742.14	73.0695	2.10839	72.0513	RNAP_r1_peak_319
NZ_CP009273.1	1001081	1001527	447	1001300	2091.07	866.701	5.93552	865.118	RNAP_r1_peak_320
NZ_CP009273.1	1002642	1002925	284	1002796	716.14	64.7947	2.03465	63.7915	RNAP_r1_peak_321
NZ_CP009273.1	1010776	1011104	329	1010903	555.71	23.2633	1.57946	22.361	RNAP_r1_peak_322
NZ_CP009273.1	1011289	1012178	890	1011966	2526.67	1222.15	7.17139	1220.41	RNAP_r1_peak_323
NZ_CP009273.1	1013131	1014201	1071	1013811	3400.57	2030.17	9.65075	2028.17	RNAP_r1_peak_324
NZ_CP009273.1	1015274	1016694	1421	1015635	5348.23	4156.43	15.1766	4153.86	RNAP_r1_peak_325
NZ_CP009273.1	1019752	1020011	260	1019922	695.53	58.4082	1.97616	57.4172	RNAP_r1_peak_326
NZ_CP009273.1	1022348	1022607	260	1022473	785.16	87.6121	2.23045	86.5705	RNAP_r1_peak_327
NZ_CP009273.1	1023928	1024582	655	1024264	4785.35	3504.06	13.5796	3501.66	RNAP_r1_peak_328
NZ_CP009273.1	1026030	1026271	242	1026136	731.38	69.5198	2.07788	68.5078	RNAP_r1_peak_329
NZ_CP009273.1	1026642	1027308	667	1026886	3414.01	1886.38	8.60205	1884.42	RNAP_r1_peak_330
NZ_CP009273.1	1044303	1044796	494	1044453	1244.07	297.607	3.53244	296.346	RNAP_r1_peak_331
NZ_CP009273.1	1045097	1045441	345	1045301	1236.9	271.625	3.31876	270.387	RNAP_r1_peak_332
NZ_CP009273.1	1045839	1047730	1892	1046136	6911.38	6095.28	19.6115	6092.16	RNAP_r1_peak_333
NZ_CP009273.1	1053299	1053705	407	1053484	1209.11	258.637	3.25299	257.409	RNAP_r1_peak_334
NZ_CP009273.1	1059126	1059915	790	1059491	1339.07	351.352	3.80199	350.049	RNAP_r1_peak_335
NZ_CP009273.1	1064964	1065282	319	1065125	916.92	137.98	2.60427	136.872	RNAP_r1_peak_336
NZ_CP009273.1	1069417	1069818	402	1069634	1131.13	237.797	3.21203	236.588	RNAP_r1_peak_337
NZ_CP009273.1	1080135	1080656	522	1080389	3351.27	1982.01	9.51089	1980.03	RNAP_r1_peak_338
NZ_CP009273.1	1081524	1081939	416	1081754	1346.24	355.43	3.82233	354.125	RNAP_r1_peak_339
NZ_CP009273.1	1087176	1087533	358	1087299	882.86	122.422	2.48974	121.333	RNAP_r1_peak_340
NZ_CP009273.1	1087823	1088383	561	1087962	838.04	106.932	2.38049	105.864	RNAP_r1_peak_341
NZ_CP009273.1	1088814	1090033	1220	1089822	2160.98	920.653	6.13387	919.045	RNAP_r1_peak_342
NZ_CP009273.1	1093039	1093381	343	1093084	655.2	47.0078	1.86173	46.041	RNAP_r1_peak_343
NZ_CP009273.1	1094148	1094724	577	1094332	1527.3	466.146	4.33601	464.769	RNAP_r1_peak_344
NZ_CP009273.1	1095486	1095912	427	1095658	1659.05	552.829	4.70982	551.401	RNAP_r1_peak_345
NZ_CP009273.1	1100426	1100880	455	1100676	1741.51	608.997	4.94377	607.538	RNAP_r1_peak_346
NZ_CP009273.1	1101200	1101384	185	1101268	602.31	33.5357	1.71169	32.6028	RNAP_r1_peak_347
NZ_CP009273.1	1101635	1101871	237	1101740	782.47	86.5638	2.22282	85.5237	RNAP_r1_peak_348
NZ_CP009273.1	1104447	1105054	608	1104744	3904.29	2542.48	11.0799	2540.33	RNAP_r1_peak_349
NZ_CP009273.1	1110811	1111188	378	1111006	1296.05	326.65	3.67993	325.366	RNAP_r1_peak_350
NZ_CP009273.1	1111831	1112411	581	1112072	2493.51	1193.97	7.0773	1192.24	RNAP_r1_peak_351
NZ_CP009273.1	1116092	1117064	973	1116484	3276.88	1908.92	9.29983	1906.96	RNAP_r1_peak_352
NZ_CP009273.1	1117885	1118283	399	1118067	1792.6	644.781	5.08872	643.304	RNAP_r1_peak_353
NZ_CP009273.1	1118687	1118861	175	1118761	509.1	14.8611	1.44723	13.9918	RNAP_r1_peak_354
NZ_CP009273.1	1120773	1121073	301	1120969	780.68	85.8677	2.21774	84.8286	RNAP_r1_peak_355
NZ_CP009273.1	1125319	1126746	1428	1126352	6896.14	6075.89	19.5682	6072.76	RNAP_r1_peak_356
NZ_CP009273.1	1133563	1134090	528	1133818	4304.94	2969.41	12.2166	2967.14	RNAP_r1_peak_357
NZ_CP009273.1	1139948	1140458	511	1140176	2701.45	1374.67	7.66726	1372.87	RNAP_r1_peak_358
NZ_CP009273.1	1141447	1141650	204	1141564	710.77	62.9425	2.01939	61.9426	RNAP_r1_peak_359
NZ_CP009273.1	1141839	1142415	577	1142135	2498.89	1198.22	7.09256	1196.5	RNAP_r1_peak_360
NZ_CP009273.1	1143682	1144058	377	1143940	826.39	102.428	2.34743	101.365	RNAP_r1_peak_361
NZ_CP009273.1	1146321	1147323	1003	1147022	5413.66	4233.46	15.3622	4230.87	RNAP_r1_peak_362
NZ_CP009273.1	1149231	1149428	198	1149344	548.54	21.8761	1.55912	20.9789	RNAP_r1_peak_363
NZ_CP009273.1	1150196	1150559	364	1150383	1159.81	252.179	3.2934	250.957	RNAP_r1_peak_364
NZ_CP009273.1	1152528	1152775	248	1152692	513.58	15.5235	1.45994	14.6515	RNAP_r1_peak_365
NZ_CP009273.1	1157065	1157499	435	1157275	1894.78	718.22	5.37861	716.706	RNAP_r1_peak_366
NZ_CP009273.1	1160303	1160584	282	1160438	765.44	80.718	2.17451	79.6868	RNAP_r1_peak_367
NZ_CP009273.1	1161158	1161717	560	1161470	3398.77	2028.19	9.64567	2026.2	RNAP_r1_peak_368
NZ_CP009273.1	1164063	1164732	670	1164301	3931.18	2570.75	11.1562	2568.6	RNAP_r1_peak_369
NZ_CP009273.1	1169333	1169590	258	1169456	795.92	91.1421	2.26097	90.095	RNAP_r1_peak_370
NZ_CP009273.1	1170659	1171066	408	1170885	1862.51	694.918	5.28707	693.415	RNAP_r1_peak_371
NZ_CP009273.1	1181044	1181207	164	1181108	601.42	33.3003	1.70915	32.3679	RNAP_r1_peak_372
NZ_CP009273.1	1183447	1184007	561	1183718	2507.85	1205.9	7.11799	1204.17	RNAP_r1_peak_373
NZ_CP009273.1	1185325	1186169	845	1185954	1955.73	763.287	5.55153	761.752	RNAP_r1_peak_374
NZ_CP009273.1	1189129	1189348	220	1189268	700.91	59.9043	1.99142	58.9102	RNAP_r1_peak_375
NZ_CP009273.1	1190156	1190720	565	1190451	3147.81	1784.95	8.93365	1783.03	RNAP_r1_peak_376
NZ_CP009273.1	1192177	1192452	276	1192325	1030.75	188.471	2.92722	187.308	RNAP_r1_peak_377
NZ_CP009273.1	1193546	1193879	334	1193709	1140.99	242.387	3.24	241.174	RNAP_r1_peak_378
NZ_CP009273.1	1194794	1195020	227	1194923	734.07	70.4809	2.08551	69.4669	RNAP_r1_peak_379
NZ_CP009273.1	1196897	1197341	445	1197213	729.59	68.8821	2.07279	67.8711	RNAP_r1_peak_380
NZ_CP009273.1	1198177	1198623	447	1198403	1871.48	701.448	5.3125	699.942	RNAP_r1_peak_381
NZ_CP009273.1	1199016	1199564	549	1199293	3677.52	2308	10.4365	2305.92	RNAP_r1_peak_382
NZ_CP009273.1	1203458	1203952	495	1203580	785.16	87.6121	2.23045	86.5705	RNAP_r1_peak_383
NZ_CP009273.1	1205665	1205993	329	1205861	785.16	87.6121	2.23045	86.5705	RNAP_r1_peak_384
NZ_CP009273.1	1207531	1207806	276	1207734	650.71	45.6555	1.84901	44.6916	RNAP_r1_peak_385
NZ_CP009273.1	1208354	1208951	598	1208656	3682.9	2313.1	10.4518	2311.02	RNAP_r1_peak_386
NZ_CP009273.1	1209319	1209846	528	1209552	3057.28	1699.81	8.67681	1697.91	RNAP_r1_peak_387
NZ_CP009273.1	1210637	1211534	898	1211174	1325.63	343.243	3.76385	341.946	RNAP_r1_peak_388
NZ_CP009273.1	1213074	1213358	285	1213245	853.28	112.668	2.42372	111.592	RNAP_r1_peak_389
NZ_CP009273.1	1213835	1214659	825	1214245	3672.15	2302.9	10.4213	2300.83	RNAP_r1_peak_390
NZ_CP009273.1	1215110	1215435	326	1215216	560.19	24.2774	1.59218	23.372	RNAP_r1_peak_391
NZ_CP009273.1	1215923	1216454	532	1216117	1106.93	225.209	3.14337	224.012	RNAP_r1_peak_392
NZ_CP009273.1	1221357	1222028	672	1221594	2644.09	1324.43	7.50451	1322.66	RNAP_r1_peak_393
NZ_CP009273.1	1222936	1223206	271	1223054	569.15	26.1508	1.6176	25.2394	RNAP_r1_peak_394
NZ_CP009273.1	1228275	1228737	463	1228507	1871.48	701.448	5.3125	699.942	RNAP_r1_peak_395
NZ_CP009273.1	1230101	1230552	452	1230348	1669.81	559.586	4.74034	558.155	RNAP_r1_peak_396
NZ_CP009273.1	1232653	1233108	456	1233005	750.2	75.6954	2.13128	74.6726	RNAP_r1_peak_397
NZ_CP009273.1	1237334	1237768	435	1237560	1711.94	588.249	4.85985	586.802	RNAP_r1_peak_398
NZ_CP009273.1	1238459	1238729	271	1238586	865.83	117.338	2.45932	116.256	RNAP_r1_peak_399
NZ_CP009273.1	1239742	1240279	538	1240010	3264.33	1897.29	9.26423	1895.34	RNAP_r1_peak_400
NZ_CP009273.1	1246311	1246526	216	1246352	573.63	27.0031	1.63032	26.0889	RNAP_r1_peak_401
NZ_CP009273.1	1248423	1248859	437	1248640	2327.69	984.161	6.08014	982.525	RNAP_r1_peak_402
NZ_CP009273.1	1253118	1253564	447	1253350	2342.04	1067.47	6.64754	1065.8	RNAP_r1_peak_403
NZ_CP009273.1	1253973	1254422	450	1254205	1905.54	726.285	5.40913	724.767	RNAP_r1_peak_404
NZ_CP009273.1	1256405	1256730	326	1256643	706.29	61.7199	2.00667	60.7225	RNAP_r1_peak_405
NZ_CP009273.1	1257413	1257898	486	1257615	1932.43	746.196	5.48542	744.669	RNAP_r1_peak_406
NZ_CP009273.1	1258806	1259400	595	1259140	4606.09	3302.52	13.071	3300.16	RNAP_r1_peak_407
NZ_CP009273.1	1262415	1262838	424	1262645	1603.48	515.476	4.55216	514.07	RNAP_r1_peak_408
NZ_CP009273.1	1263302	1263648	347	1263568	492.97	12.1964	1.40145	11.34	RNAP_r1_peak_409
NZ_CP009273.1	1264558	1266133	1576	1265847	3157.67	1794.48	8.96162	1792.55	RNAP_r1_peak_410
NZ_CP009273.1	1267227	1267489	263	1267310	567.36	25.7292	1.61252	24.819	RNAP_r1_peak_411
NZ_CP009273.1	1268930	1269203	274	1269094	592.46	31.2138	1.68372	30.2874	RNAP_r1_peak_412
NZ_CP009273.1	1273092	1273372	281	1273234	693.74	55.0919	1.9352	54.1076	RNAP_r1_peak_413
NZ_CP009273.1	1274813	1275307	495	1275005	1051.36	198.387	2.98571	197.215	RNAP_r1_peak_414
NZ_CP009273.1	1282276	1282643	368	1282474	1257.51	304.781	3.57058	303.514	RNAP_r1_peak_415
NZ_CP009273.1	1282858	1283429	572	1283157	2989.17	1636.25	8.48355	1634.37	RNAP_r1_peak_416
NZ_CP009273.1	1284005	1284853	849	1284635	2741.79	1410.23	7.78169	1408.43	RNAP_r1_peak_417
NZ_CP009273.1	1286732	1287418	687	1286850	700.91	59.9043	1.99142	58.9102	RNAP_r1_peak_418
NZ_CP009273.1	1287759	1287961	203	1287904	494.76	12.4971	1.40654	11.6393	RNAP_r1_peak_419
NZ_CP009273.1	1288128	1289119	992	1288422	4228.75	2887	12.0004	2884.76	RNAP_r1_peak_420
NZ_CP009273.1	1289767	1290026	260	1289906	557.5	23.6666	1.58455	22.7631	RNAP_r1_peak_421
NZ_CP009273.1	1293520	1294169	650	1293833	2482.75	1184.61	7.04678	1182.9	RNAP_r1_peak_422
NZ_CP009273.1	1294617	1294968	352	1294884	2736.41	1405.77	7.76644	1403.97	RNAP_r1_peak_423
NZ_CP009273.1	1302731	1303366	636	1303036	3695.45	2326.38	10.4874	2324.29	RNAP_r1_peak_424
NZ_CP009273.1	1304559	1304724	166	1304665	555.71	23.2633	1.57946	22.361	RNAP_r1_peak_425
NZ_CP009273.1	1305004	1305450	447	1305280	1092.59	218.267	3.10268	217.076	RNAP_r1_peak_426
NZ_CP009273.1	1307734	1308160	427	1307918	1247.65	299.257	3.54261	297.995	RNAP_r1_peak_427
NZ_CP009273.1	1314102	1314359	258	1314209	812.05	97.2675	2.30674	96.2119	RNAP_r1_peak_428
NZ_CP009273.1	1317837	1318235	399	1318012	2253.3	994.878	6.39579	993.237	RNAP_r1_peak_429
NZ_CP009273.1	1320838	1321067	230	1320948	662.37	48.9286	1.88207	47.9574	RNAP_r1_peak_430
NZ_CP009273.1	1323295	1323746	452	1323551	1702.08	582.069	4.83188	580.625	RNAP_r1_peak_431
NZ_CP009273.1	1324743	1325421	679	1324983	2474.69	1177.83	7.0239	1176.11	RNAP_r1_peak_432
NZ_CP009273.1	1327891	1328204	314	1328013	1067.49	206.064	3.03148	204.884	RNAP_r1_peak_433
NZ_CP009273.1	1329155	1330178	1024	1329410	976.07	163.833	2.7721	162.696	RNAP_r1_peak_434
NZ_CP009273.1	1333230	1333744	515	1333444	2075.83	854.331	5.89229	852.753	RNAP_r1_peak_435
NZ_CP009273.1	1334195	1334663	469	1334449	2060.6	842.782	5.84906	841.21	RNAP_r1_peak_436
NZ_CP009273.1	1337507	1337766	260	1337692	655.2	47.0078	1.86173	46.041	RNAP_r1_peak_437
NZ_CP009273.1	1338552	1339148	597	1338938	1346.24	355.43	3.82233	354.125	RNAP_r1_peak_438
NZ_CP009273.1	1343133	1343740	608	1343369	1576.59	497.768	4.47587	496.372	RNAP_r1_peak_439
NZ_CP009273.1	1345079	1345654	576	1345379	4434.9	3111.71	12.5853	3109.4	RNAP_r1_peak_440
NZ_CP009273.1	1351140	1351654	515	1351370	2353.69	1076.55	6.6806	1074.87	RNAP_r1_peak_441
NZ_CP009273.1	1351827	1352141	315	1351953	893.61	128.515	2.53815	127.419	RNAP_r1_peak_442
NZ_CP009273.1	1355762	1356059	298	1355923	890.03	127.299	2.52798	126.204	RNAP_r1_peak_443
NZ_CP009273.1	1362109	1362455	347	1362299	1234.21	292.128	3.50447	290.872	RNAP_r1_peak_444
NZ_CP009273.1	1378122	1378543	422	1378319	1955.73	763.287	5.55153	761.752	RNAP_r1_peak_445
NZ_CP009273.1	1380653	1381125	473	1380930	1587.35	504.958	4.50639	503.558	RNAP_r1_peak_446
NZ_CP009273.1	1382828	1383325	498	1383109	2338.45	1064.18	6.63737	1062.51	RNAP_r1_peak_447
NZ_CP009273.1	1389951	1390560	610	1390297	2554.46	1246.21	7.25022	1244.46	RNAP_r1_peak_448
NZ_CP009273.1	1391384	1391824	441	1391577	1999.65	796.309	5.67614	794.757	RNAP_r1_peak_449
NZ_CP009273.1	1392697	1393072	376	1392894	1147.27	245.979	3.2578	244.763	RNAP_r1_peak_450
NZ_CP009273.1	1393527	1394100	574	1393785	4698.41	3405.74	13.3329	3403.35	RNAP_r1_peak_451
NZ_CP009273.1	1400013	1400237	225	1400182	486.69	11.315	1.38365	10.4633	RNAP_r1_peak_452
NZ_CP009273.1	1402030	1402541	512	1402305	1193.87	270.037	3.39003	268.799	RNAP_r1_peak_453
NZ_CP009273.1	1406572	1406808	237	1406713	752	76.0262	2.13636	75.0027	RNAP_r1_peak_454
NZ_CP009273.1	1411454	1411859	406	1411709	1392.85	382.62	3.95457	381.297	RNAP_r1_peak_455
NZ_CP009273.1	1412788	1413053	266	1412912	776.2	84.4822	2.20502	83.4453	RNAP_r1_peak_456
NZ_CP009273.1	1414258	1414759	502	1414483	3286.74	1918.62	9.3278	1916.66	RNAP_r1_peak_457
NZ_CP009273.1	1417801	1418129	329	1417962	1082.73	213.356	3.07471	212.169	RNAP_r1_peak_458
NZ_CP009273.1	1419353	1419820	468	1419630	1646.51	544.084	4.67422	542.661	RNAP_r1_peak_459
NZ_CP009273.1	1421050	1421404	355	1421188	1188.5	267.384	3.37478	266.149	RNAP_r1_peak_460
NZ_CP009273.1	1422891	1423116	226	1422993	666.85	50.0406	1.89479	49.0668	RNAP_r1_peak_461
NZ_CP009273.1	1427214	1427642	429	1427426	1795.29	646.906	5.09635	645.427	RNAP_r1_peak_462
NZ_CP009273.1	1428549	1429026	478	1428835	2225.52	972.352	6.31696	970.721	RNAP_r1_peak_463
NZ_CP009273.1	1431120	1431385	266	1431261	734.97	70.4809	2.08805	69.4669	RNAP_r1_peak_464
NZ_CP009273.1	1434948	1435420	473	1435156	1075.56	209.942	3.05437	208.759	RNAP_r1_peak_465
NZ_CP009273.1	1436902	1437448	547	1437216	2387.75	1104.74	6.77723	1103.05	RNAP_r1_peak_466
NZ_CP009273.1	1457648	1457881	234	1457780	855.07	113.441	2.4288	112.364	RNAP_r1_peak_467
NZ_CP009273.1	1461970	1462396	427	1462303	777.09	76.9453	2.11438	75.9204	RNAP_r1_peak_468
NZ_CP009273.1	1464663	1465813	1151	1465609	2479.17	1182.07	7.03661	1180.35	RNAP_r1_peak_469
NZ_CP009273.1	1466129	1466440	312	1466275	747.52	74.7064	2.12365	73.6852	RNAP_r1_peak_470
NZ_CP009273.1	1469201	1469445	245	1469308	715.25	64.4845	2.0321	63.4818	RNAP_r1_peak_471
NZ_CP009273.1	1477059	1477447	389	1477261	1645.61	543.413	4.67168	541.991	RNAP_r1_peak_472
NZ_CP009273.1	1481350	1481791	442	1481497	830.87	103.921	2.36014	102.856	RNAP_r1_peak_473
NZ_CP009273.1	1484801	1485243	443	1485018	1733.45	603.442	4.92089	601.987	RNAP_r1_peak_474
NZ_CP009273.1	1486092	1486919	828	1486366	3777.91	2410.57	10.7213	2408.46	RNAP_r1_peak_475
NZ_CP009273.1	1489032	1489589	558	1489364	1444.84	414.149	4.10206	412.805	RNAP_r1_peak_476
NZ_CP009273.1	1491915	1492126	212	1492019	600.52	33.0656	1.70661	32.1338	RNAP_r1_peak_477
NZ_CP009273.1	1496557	1496892	336	1496716	1139.2	241.876	3.23492	240.663	RNAP_r1_peak_478
NZ_CP009273.1	1497831	1498034	204	1497922	702.7	60.507	1.9965	59.5118	RNAP_r1_peak_479
NZ_CP009273.1	1500197	1500608	412	1500397	1744.2	611.084	4.9514	609.624	RNAP_r1_peak_480
NZ_CP009273.1	1503441	1503640	200	1503523	643.54	43.7902	1.82867	42.8308	RNAP_r1_peak_481
NZ_CP009273.1	1505520	1505821	302	1505663	676.71	52.8656	1.92276	51.8857	RNAP_r1_peak_482
NZ_CP009273.1	1508781	1508989	209	1508843	694.63	58.1108	1.97362	57.1204	RNAP_r1_peak_483
NZ_CP009273.1	1511116	1512032	917	1511329	1639.34	539.393	4.65388	537.973	RNAP_r1_peak_484
NZ_CP009273.1	1514026	1514666	641	1514489	944.7	149.84	2.6831	148.719	RNAP_r1_peak_485
NZ_CP009273.1	1514995	1515314	320	1515120	803.09	94.0053	2.28131	92.9541	RNAP_r1_peak_486
NZ_CP009273.1	1517397	1517586	190	1517493	537.78	19.7736	1.5286	18.8841	RNAP_r1_peak_487
NZ_CP009273.1	1523691	1523939	249	1523883	503.72	13.8926	1.43197	13.0281	RNAP_r1_peak_488
NZ_CP009273.1	1526824	1527137	314	1526921	606.8	34.4845	1.72441	33.5489	RNAP_r1_peak_489
NZ_CP009273.1	1530545	1530900	356	1530712	1223.45	286.142	3.47395	284.891	RNAP_r1_peak_490
NZ_CP009273.1	1546101	1546409	309	1546248	849.69	111.127	2.41355	110.053	RNAP_r1_peak_491
NZ_CP009273.1	1549808	1551004	1197	1550817	1630.37	533.381	4.62845	531.965	RNAP_r1_peak_492
NZ_CP009273.1	1558449	1558637	189	1558529	710.77	62.9425	2.01939	61.9426	RNAP_r1_peak_493
NZ_CP009273.1	1561406	1561667	262	1561559	804.88	94.3656	2.2864	93.314	RNAP_r1_peak_494
NZ_CP009273.1	1569883	1570101	219	1569955	608.59	34.9632	1.72949	34.0264	RNAP_r1_peak_495
NZ_CP009273.1	1570798	1571100	303	1570971	884.65	124.88	2.51272	123.788	RNAP_r1_peak_496
NZ_CP009273.1	1584237	1584582	346	1584403	1132.03	238.306	3.21457	237.096	RNAP_r1_peak_497
NZ_CP009273.1	1603104	1603467	364	1603261	1312.19	335.77	3.7257	334.48	RNAP_r1_peak_498
NZ_CP009273.1	1605996	1606317	322	1606135	1071.08	208	3.04165	206.818	RNAP_r1_peak_499
NZ_CP009273.1	1610885	1611458	574	1611220	1664.43	556.205	4.72508	554.775	RNAP_r1_peak_500
NZ_CP009273.1	1613105	1613374	270	1613180	627.41	39.6505	1.7829	38.7015	RNAP_r1_peak_501
NZ_CP009273.1	1616573	1617689	1117	1616877	3440.9	2069.7	9.76519	2067.69	RNAP_r1_peak_502
NZ_CP009273.1	1621622	1621876	255	1621739	749.31	75.3651	2.12874	74.3429	RNAP_r1_peak_503
NZ_CP009273.1	1622263	1622793	531	1622581	2340.24	1065.82	6.64246	1064.15	RNAP_r1_peak_504
NZ_CP009273.1	1625593	1625775	183	1625667	558.4	23.8694	1.58709	22.9653	RNAP_r1_peak_505
NZ_CP009273.1	1626626	1627188	563	1626970	1958.42	765.525	5.55916	763.988	RNAP_r1_peak_506
NZ_CP009273.1	1628168	1628594	427	1628384	1539.85	473.828	4.37161	472.446	RNAP_r1_peak_507
NZ_CP009273.1	1632034	1632217	184	1632096	594.25	31.6724	1.68881	30.7447	RNAP_r1_peak_508
NZ_CP009273.1	1635748	1637029	1282	1636666	2489.03	1190.56	7.06458	1188.84	RNAP_r1_peak_509
NZ_CP009273.1	1638666	1639115	450	1638864	2009.51	803.873	5.70411	802.318	RNAP_r1_peak_510
NZ_CP009273.1	1640014	1640867	854	1640660	1684.15	569.771	4.78102	568.334	RNAP_r1_peak_511
NZ_CP009273.1	1641975	1642410	436	1642228	1942.29	753.613	5.51339	752.082	RNAP_r1_peak_512
NZ_CP009273.1	1643170	1643484	315	1643351	928.57	143.018	2.63732	141.905	RNAP_r1_peak_513
NZ_CP009273.1	1645555	1645776	222	1645669	761.86	79.3661	2.16434	78.337	RNAP_r1_peak_514
NZ_CP009273.1	1645989	1646241	253	1646138	685.67	55.4627	1.94819	54.4775	RNAP_r1_peak_515
NZ_CP009273.1	1649519	1650262	744	1650025	3807.49	2441.56	10.8053	2439.44	RNAP_r1_peak_516
NZ_CP009273.1	1651645	1652011	367	1651767	961.73	157.216	2.73141	156.087	RNAP_r1_peak_517
NZ_CP009273.1	1653369	1653636	268	1653500	966.21	159.411	2.74413	158.279	RNAP_r1_peak_518
NZ_CP009273.1	1662211	1662439	229	1662332	674.91	52.2954	1.91767	51.3167	RNAP_r1_peak_519
NZ_CP009273.1	1663766	1664116	351	1663915	1224.35	286.685	3.47649	285.433	RNAP_r1_peak_520
NZ_CP009273.1	1665209	1665596	388	1665400	1352.52	358.939	3.84014	357.631	RNAP_r1_peak_521
NZ_CP009273.1	1666027	1666323	297	1666165	895.41	129.328	2.54324	128.231	RNAP_r1_peak_522
NZ_CP009273.1	1667840	1668239	400	1668015	1266.47	309.782	3.59601	308.511	RNAP_r1_peak_523
NZ_CP009273.1	1672161	1672710	550	1672277	1049.57	197.434	2.98062	196.263	RNAP_r1_peak_524
NZ_CP009273.1	1676125	1676635	511	1676385	2411.95	1124.77	6.84589	1123.07	RNAP_r1_peak_525
NZ_CP009273.1	1682645	1682852	208	1682711	601.42	33.3003	1.70915	32.3679	RNAP_r1_peak_526
NZ_CP009273.1	1683868	1684246	379	1684061	1592.73	508.238	4.52164	506.836	RNAP_r1_peak_527
NZ_CP009273.1	1691160	1691549	390	1691320	1406.3	391.027	3.99271	389.699	RNAP_r1_peak_528
NZ_CP009273.1	1696222	1696759	538	1696464	3264.33	1897.29	9.26423	1895.34	RNAP_r1_peak_529
NZ_CP009273.1	1698472	1700150	1679	1698793	2131.4	897.859	6.04995	896.262	RNAP_r1_peak_530
NZ_CP009273.1	1703731	1703980	250	1703853	755.58	77.3553	2.14654	76.3296	RNAP_r1_peak_531
NZ_CP009273.1	1706670	1706955	286	1706869	484	11.0282	1.37603	10.1779	RNAP_r1_peak_532
NZ_CP009273.1	1708442	1708789	348	1708605	1038.81	192.227	2.95011	191.06	RNAP_r1_peak_533
NZ_CP009273.1	1711403	1711687	285	1711552	855.07	113.441	2.4288	112.364	RNAP_r1_peak_534
NZ_CP009273.1	1713791	1714328	538	1714071	2873.54	1529.37	8.15551	1527.53	RNAP_r1_peak_535
NZ_CP009273.1	1714885	1715349	465	1715128	1749.58	614.568	4.96666	613.106	RNAP_r1_peak_536
NZ_CP009273.1	1720123	1720321	199	1720266	610.38	35.4447	1.73458	34.5068	RNAP_r1_peak_537
NZ_CP009273.1	1721929	1722168	240	1722038	745.72	74.0499	2.11856	73.0298	RNAP_r1_peak_538
NZ_CP009273.1	1728242	1728793	552	1728661	1339.07	351.352	3.80199	350.049	RNAP_r1_peak_539
NZ_CP009273.1	1729338	1729845	508	1729595	3234.75	1868.31	9.18031	1866.36	RNAP_r1_peak_540
NZ_CP009273.1	1731687	1732161	475	1731950	2322.32	1051.03	6.5916	1049.36	RNAP_r1_peak_541
NZ_CP009273.1	1733994	1734266	273	1734128	769.92	82.0789	2.18722	81.0455	RNAP_r1_peak_542
NZ_CP009273.1	1735175	1735746	572	1735450	3943.73	2583.35	11.1918	2581.19	RNAP_r1_peak_543
NZ_CP009273.1	1737365	1737911	547	1737623	3519.78	2148.37	9.98897	2146.34	RNAP_r1_peak_544
NZ_CP009273.1	1740314	1741030	717	1740682	3172.91	1808.8	9.00485	1806.87	RNAP_r1_peak_545
NZ_CP009273.1	1742011	1742181	171	1742107	594.25	31.6724	1.68881	30.7447	RNAP_r1_peak_546
NZ_CP009273.1	1749236	1749927	692	1749712	1203.73	275.369	3.41801	274.127	RNAP_r1_peak_547
NZ_CP009273.1	1751315	1752020	706	1751668	4323.76	2990.1	12.27	2987.83	RNAP_r1_peak_548
NZ_CP009273.1	1753025	1753208	184	1753080	663.26	49.2056	1.88461	48.2338	RNAP_r1_peak_549
NZ_CP009273.1	1758802	1759628	827	1759411	2541.91	1235.02	7.21462	1233.28	RNAP_r1_peak_550
NZ_CP009273.1	1763092	1763356	265	1763266	560.19	24.2774	1.59218	23.372	RNAP_r1_peak_551
NZ_CP009273.1	1764510	1764796	287	1764632	896.3	129.735	2.54578	128.637	RNAP_r1_peak_552
NZ_CP009273.1	1781263	1781786	524	1781410	1236	292.674	3.50955	291.417	RNAP_r1_peak_553
NZ_CP009273.1	1785248	1785725	478	1785498	2680.84	1356.1	7.60877	1354.31	RNAP_r1_peak_554
NZ_CP009273.1	1786246	1786652	407	1786465	1350.73	357.768	3.83505	356.461	RNAP_r1_peak_555
NZ_CP009273.1	1789273	1790304	1032	1789959	3407.74	2037.07	9.6711	2035.07	RNAP_r1_peak_556
NZ_CP009273.1	1793345	1794027	683	1793554	1624.99	529.386	4.61319	527.971	RNAP_r1_peak_557
NZ_CP009273.1	1794466	1796124	1659	1795051	2661.12	1339.36	7.55283	1337.58	RNAP_r1_peak_558
NZ_CP009273.1	1796659	1797249	591	1796977	3369.2	1999.67	9.56175	1997.68	RNAP_r1_peak_559
NZ_CP009273.1	1800286	1800601	316	1800418	723.32	66.9831	2.05499	65.9757	RNAP_r1_peak_560
NZ_CP009273.1	1803349	1803797	449	1803604	1584.66	502.994	4.49876	501.595	RNAP_r1_peak_561
NZ_CP009273.1	1804243	1804628	386	1804436	1681.46	567.73	4.77339	566.293	RNAP_r1_peak_562
NZ_CP009273.1	1807806	1808132	327	1807980	925.88	141.752	2.6297	140.64	RNAP_r1_peak_563
NZ_CP009273.1	1815827	1816077	251	1815998	840.73	107.691	2.38812	106.621	RNAP_r1_peak_564
NZ_CP009273.1	1816304	1816742	439	1816543	1518.33	460.411	4.31058	459.038	RNAP_r1_peak_565
NZ_CP009273.1	1817618	1817908	291	1817748	997.58	173.265	2.83313	172.118	RNAP_r1_peak_566
NZ_CP009273.1	1818991	1819491	501	1819240	2416.43	1128.95	6.85861	1127.25	RNAP_r1_peak_567
NZ_CP009273.1	1819883	1820292	410	1820111	1317.56	338.638	3.74096	337.345	RNAP_r1_peak_568
NZ_CP009273.1	1826535	1826733	199	1826657	540.47	20.3375	1.53623	19.446	RNAP_r1_peak_569
NZ_CP009273.1	1826979	1827284	306	1827156	1037.02	191.756	2.94502	190.59	RNAP_r1_peak_570
NZ_CP009273.1	1835578	1835819	242	1835701	719.73	65.729	2.04482	64.7238	RNAP_r1_peak_571
NZ_CP009273.1	1836188	1836778	591	1836426	2436.15	1145.74	6.91455	1144.03	RNAP_r1_peak_572
NZ_CP009273.1	1838639	1838835	197	1838749	633.69	41.1825	1.8007	40.2295	RNAP_r1_peak_573
NZ_CP009273.1	1842074	1842508	435	1842267	1654.57	549.46	4.69711	548.035	RNAP_r1_peak_574
NZ_CP009273.1	1842830	1843172	343	1842995	924.09	141.331	2.62461	140.219	RNAP_r1_peak_575
NZ_CP009273.1	1845006	1845192	187	1845112	650.71	45.6555	1.84901	44.6916	RNAP_r1_peak_576
NZ_CP009273.1	1849078	1849349	272	1849142	553.91	22.8631	1.57437	21.9621	RNAP_r1_peak_577
NZ_CP009273.1	1856492	1857113	622	1856718	2754.33	1421.84	7.81729	1420.04	RNAP_r1_peak_578
NZ_CP009273.1	1865704	1866450	747	1866234	2219.24	967.545	6.29916	965.916	RNAP_r1_peak_579
NZ_CP009273.1	1866910	1867436	527	1867121	876.58	121.683	2.48983	120.595	RNAP_r1_peak_580
NZ_CP009273.1	1867675	1867974	300	1867816	774.4	83.7927	2.19994	82.7569	RNAP_r1_peak_581
NZ_CP009273.1	1869728	1869940	213	1869832	654.3	46.736	1.85918	45.7698	RNAP_r1_peak_582
NZ_CP009273.1	1871668	1872134	467	1871959	2178.91	934.886	6.18473	933.271	RNAP_r1_peak_583
NZ_CP009273.1	1872896	1873202	307	1873065	739.45	72.0944	2.10076	71.0778	RNAP_r1_peak_584
NZ_CP009273.1	1873370	1873719	350	1873530	1249.44	300.359	3.5477	299.096	RNAP_r1_peak_585
NZ_CP009273.1	1874469	1875258	790	1875058	1415.26	396.464	4.01814	395.131	RNAP_r1_peak_586
NZ_CP009273.1	1882139	1882479	341	1882316	1222.56	285.6	3.47141	284.349	RNAP_r1_peak_587
NZ_CP009273.1	1884653	1884969	317	1884819	1072.87	208.484	3.04674	207.303	RNAP_r1_peak_588
NZ_CP009273.1	1887353	1888205	853	1887574	1539.85	473.828	4.37161	472.446	RNAP_r1_peak_589
NZ_CP009273.1	1888902	1889153	252	1889037	759.17	78.6936	2.15671	77.6657	RNAP_r1_peak_590
NZ_CP009273.1	1890848	1891280	433	1891129	1166.09	255.821	3.3112	254.596	RNAP_r1_peak_591
NZ_CP009273.1	1895944	1896106	163	1896010	677.6	53.1516	1.9253	52.1712	RNAP_r1_peak_592
NZ_CP009273.1	1900602	1900866	265	1900720	911.54	135.901	2.58901	134.796	RNAP_r1_peak_593
NZ_CP009273.1	1901246	1902447	1202	1901857	2211.18	961.146	6.27627	959.52	RNAP_r1_peak_594
NZ_CP009273.1	1902623	1903424	802	1903044	4753.98	3467.82	13.4906	3465.42	RNAP_r1_peak_595
NZ_CP009273.1	1904206	1904642	437	1904421	1942.29	753.613	5.51339	752.082	RNAP_r1_peak_596
NZ_CP009273.1	1906698	1907080	383	1906884	1331.9	346.71	3.78165	345.411	RNAP_r1_peak_597
NZ_CP009273.1	1910247	1910657	411	1910459	1261.1	307	3.58075	305.731	RNAP_r1_peak_598
NZ_CP009273.1	1916132	1916670	539	1916358	2457.66	1163.44	6.97558	1161.73	RNAP_r1_peak_599
NZ_CP009273.1	1917061	1917662	602	1917319	2964.07	1613.04	8.41234	1611.17	RNAP_r1_peak_600
NZ_CP009273.1	1919125	1919839	715	1919566	3564.59	2193.53	10.1161	2191.48	RNAP_r1_peak_601
NZ_CP009273.1	1920197	1920544	348	1920370	1162.5	253.738	3.30103	252.514	RNAP_r1_peak_602
NZ_CP009273.1	1924092	1924419	328	1924327	603.21	33.7718	1.71424	32.8383	RNAP_r1_peak_603
NZ_CP009273.1	1924791	1925341	551	1925018	2427.18	1138.17	6.88912	1136.47	RNAP_r1_peak_604
NZ_CP009273.1	1927188	1927547	360	1927370	1209.11	278.586	3.43326	277.341	RNAP_r1_peak_605
NZ_CP009273.1	1930450	1930840	391	1930642	1389.27	380.827	3.9444	379.504	RNAP_r1_peak_606
NZ_CP009273.1	1934369	1934606	238	1934493	720.63	66.0416	2.04736	65.0359	RNAP_r1_peak_607
NZ_CP009273.1	1936210	1936385	176	1936286	526.13	17.7675	1.49554	16.8861	RNAP_r1_peak_608
NZ_CP009273.1	1936693	1937037	345	1936840	1022.68	184.742	2.90433	183.583	RNAP_r1_peak_609
NZ_CP009273.1	1938881	1939241	361	1939044	1288.88	322.122	3.65959	320.842	RNAP_r1_peak_610
NZ_CP009273.1	1940075	1940481	407	1940233	1542.53	475.754	4.37924	474.372	RNAP_r1_peak_611
NZ_CP009273.1	1941604	1941865	262	1941715	805.77	94.7265	2.28894	93.6744	RNAP_r1_peak_612
NZ_CP009273.1	1944624	1945174	551	1944854	2822.45	1483.02	8.01056	1481.19	RNAP_r1_peak_613
NZ_CP009273.1	1946256	1946706	451	1946488	2343.83	1068.3	6.65263	1066.62	RNAP_r1_peak_614
NZ_CP009273.1	1952678	1953301	624	1952994	6121.74	5093.62	17.3711	5090.8	RNAP_r1_peak_615
NZ_CP009273.1	1954063	1954339	277	1954247	761.86	79.3661	2.16434	78.337	RNAP_r1_peak_616
NZ_CP009273.1	1956257	1956946	690	1956629	1319.36	339.787	3.74605	338.493	RNAP_r1_peak_617
NZ_CP009273.1	1960236	1960694	459	1960475	2539.22	1233.3	7.20699	1231.56	RNAP_r1_peak_618
NZ_CP009273.1	1966730	1967210	481	1966946	3185.46	1821.23	9.04045	1819.3	RNAP_r1_peak_619
NZ_CP009273.1	1971283	1971817	535	1971537	4529.91	3216.75	12.8549	3214.41	RNAP_r1_peak_620
NZ_CP009273.1	1974061	1974353	293	1974184	902.58	132.188	2.56358	131.088	RNAP_r1_peak_621
NZ_CP009273.1	1974648	1975060	413	1974846	1803.36	652.582	5.11923	651.101	RNAP_r1_peak_622
NZ_CP009273.1	1975730	1976111	382	1975930	1321.15	340.938	3.75113	339.643	RNAP_r1_peak_623
NZ_CP009273.1	1980046	1980516	471	1980290	1680.57	567.05	4.77085	565.614	RNAP_r1_peak_624
NZ_CP009273.1	1981189	1982300	1112	1981477	5705.85	4583.62	16.1912	4580.94	RNAP_r1_peak_625
NZ_CP009273.1	1985007	1985214	208	1985139	682.09	54.5913	1.93802	53.6078	RNAP_r1_peak_626
NZ_CP009273.1	1985420	1985902	483	1985675	2281.09	1017.55	6.47462	1015.9	RNAP_r1_peak_627
NZ_CP009273.1	1986111	1986535	425	1986333	1602.59	514.817	4.54962	513.411	RNAP_r1_peak_628
NZ_CP009273.1	1988594	1989336	743	1988874	3925.8	2564.46	11.1409	2562.31	RNAP_r1_peak_629
NZ_CP009273.1	1990123	1990590	468	1990335	1707.45	585.5	4.84714	584.054	RNAP_r1_peak_630
NZ_CP009273.1	1993820	1994193	374	1993907	864.03	116.946	2.45423	115.864	RNAP_r1_peak_631
NZ_CP009273.1	1995009	1995545	537	1995287	4043.22	2688.91	11.474	2686.72	RNAP_r1_peak_632
NZ_CP009273.1	1996084	1996655	572	1996348	1408.09	392.233	3.9978	390.904	RNAP_r1_peak_633
NZ_CP009273.1	1996857	1997591	735	1997163	4589.06	3283.54	13.0227	3281.18	RNAP_r1_peak_634
NZ_CP009273.1	2001423	2001813	391	2001596	1059.43	202.212	3.00859	201.036	RNAP_r1_peak_635
NZ_CP009273.1	2003132	2003304	173	2003266	474.14	9.64671	1.34805	8.80442	RNAP_r1_peak_636
NZ_CP009273.1	2004187	2004423	237	2004386	681.19	54.3021	1.93547	53.3194	RNAP_r1_peak_637
NZ_CP009273.1	2005532	2005790	259	2005671	772.61	83.1056	2.19485	82.0706	RNAP_r1_peak_638
NZ_CP009273.1	2006281	2006840	560	2006614	2869.06	1525.72	8.14279	1523.88	RNAP_r1_peak_639
NZ_CP009273.1	2012775	2013338	564	2013082	4557.69	3247.87	12.9337	3245.53	RNAP_r1_peak_640
NZ_CP009273.1	2014310	2014509	200	2014399	622.93	38.3926	1.77018	37.4467	RNAP_r1_peak_641
NZ_CP009273.1	2018075	2019062	988	2018800	2234.48	979.576	6.34239	977.942	RNAP_r1_peak_642
NZ_CP009273.1	2021360	2021821	462	2021589	1165.19	255.299	3.30866	254.075	RNAP_r1_peak_643
NZ_CP009273.1	2022778	2022954	177	2022873	705.39	61.4157	2.00413	60.4189	RNAP_r1_peak_644
NZ_CP009273.1	2026726	2027125	400	2026935	1636.65	537.387	4.64625	535.968	RNAP_r1_peak_645
NZ_CP009273.1	2028965	2029410	446	2029191	1392.85	382.62	3.95457	381.297	RNAP_r1_peak_646
NZ_CP009273.1	2032102	2032468	367	2032265	1239.58	294.863	3.51972	293.604	RNAP_r1_peak_647
NZ_CP009273.1	2033031	2033439	409	2033250	1866.1	697.818	5.29724	696.313	RNAP_r1_peak_648
NZ_CP009273.1	2035449	2035660	212	2035562	674.91	52.2954	1.91767	51.3167	RNAP_r1_peak_649
NZ_CP009273.1	2036770	2037309	540	2037042	3424.77	2053.86	9.71941	2051.86	RNAP_r1_peak_650
NZ_CP009273.1	2037771	2038332	562	2038036	2356.38	1079.03	6.68823	1077.35	RNAP_r1_peak_651
NZ_CP009273.1	2044804	2046239	1436	2045560	2415.53	1128.11	6.85606	1126.42	RNAP_r1_peak_652
NZ_CP009273.1	2046530	2047174	645	2046784	2115.27	885.357	6.00418	883.765	RNAP_r1_peak_653
NZ_CP009273.1	2048385	2048710	326	2048527	912.43	136.316	2.59155	135.21	RNAP_r1_peak_654
NZ_CP009273.1	2050067	2050496	430	2050297	1510.27	455.333	4.28769	453.963	RNAP_r1_peak_655
NZ_CP009273.1	2051379	2051833	455	2051577	2318.73	1047.75	6.58143	1046.08	RNAP_r1_peak_656
NZ_CP009273.1	2052264	2052493	230	2052393	658.78	47.8271	1.8719	46.8582	RNAP_r1_peak_657
NZ_CP009273.1	2053066	2053596	531	2053336	2098.24	872.13	5.95586	870.545	RNAP_r1_peak_658
NZ_CP009273.1	2055451	2056261	811	2055745	1542.53	475.754	4.37924	474.372	RNAP_r1_peak_659
NZ_CP009273.1	2056636	2057012	377	2056842	1319.36	339.787	3.74605	338.493	RNAP_r1_peak_660
NZ_CP009273.1	2059167	2059472	306	2059339	808.46	95.8123	2.29657	94.7588	RNAP_r1_peak_661
NZ_CP009273.1	2060629	2062667	2039	2061476	4459.1	3139.27	12.654	3136.95	RNAP_r1_peak_662
NZ_CP009273.1	2068115	2068337	223	2068230	656.09	46.8257	1.85792	45.8594	RNAP_r1_peak_663
NZ_CP009273.1	2072789	2073140	352	2072960	1252.13	302.014	3.55533	300.75	RNAP_r1_peak_664
NZ_CP009273.1	2073844	2074213	370	2074005	1241.38	295.959	3.52481	294.7	RNAP_r1_peak_665
NZ_CP009273.1	2074520	2074775	256	2074640	646.23	44.5856	1.8363	43.6244	RNAP_r1_peak_666
NZ_CP009273.1	2075349	2075518	170	2075426	628.31	39.9041	1.78544	38.9545	RNAP_r1_peak_667
NZ_CP009273.1	2076076	2076412	337	2076233	1080.04	212.378	3.06708	211.193	RNAP_r1_peak_668
NZ_CP009273.1	2081813	2082125	313	2081959	950.08	133.873	2.50944	132.771	RNAP_r1_peak_669
NZ_CP009273.1	2082480	2083641	1162	2083223	2282.88	1018.37	6.47971	1016.72	RNAP_r1_peak_670
NZ_CP009273.1	2091597	2091982	386	2091826	1252.13	302.014	3.55533	300.75	RNAP_r1_peak_671
NZ_CP009273.1	2094530	2095202	673	2094798	3109.27	1748.86	8.8243	1746.95	RNAP_r1_peak_672
NZ_CP009273.1	2096190	2096566	377	2096365	1227.93	288.314	3.48667	287.061	RNAP_r1_peak_673
NZ_CP009273.1	2103356	2103625	270	2103502	850.59	111.512	2.41609	110.437	RNAP_r1_peak_674
NZ_CP009273.1	2104597	2104951	355	2104781	1272.75	313.131	3.61381	311.857	RNAP_r1_peak_675
NZ_CP009273.1	2106367	2106927	561	2106671	1750.48	615.265	4.9692	613.803	RNAP_r1_peak_676
NZ_CP009273.1	2107464	2108033	570	2107840	1118.58	231.221	3.17643	230.018	RNAP_r1_peak_677
NZ_CP009273.1	2132921	2133224	304	2133109	577.22	27.8674	1.64049	26.9508	RNAP_r1_peak_678
NZ_CP009273.1	2135594	2135894	301	2135755	1015.51	181.501	2.88399	180.346	RNAP_r1_peak_679
NZ_CP009273.1	2136355	2136884	530	2136702	1365.96	366.58	3.87828	365.267	RNAP_r1_peak_680
NZ_CP009273.1	2146644	2147405	762	2147129	2960.48	1609.34	8.40217	1607.47	RNAP_r1_peak_681
NZ_CP009273.1	2154024	2154760	737	2154239	2031.92	820.589	5.76768	819.026	RNAP_r1_peak_682
NZ_CP009273.1	2158916	2159127	212	2159093	508.2	14.6976	1.44468	13.8294	RNAP_r1_peak_683
NZ_CP009273.1	2160405	2160661	257	2160563	680.29	54.0135	1.93293	53.0314	RNAP_r1_peak_684
NZ_CP009273.1	2164585	2165618	1034	2164788	2026.54	816.781	5.75243	815.22	RNAP_r1_peak_685
NZ_CP009273.1	2170646	2170821	176	2170675	477.73	10.0519	1.35822	9.20701	RNAP_r1_peak_686
NZ_CP009273.1	2176117	2176474	358	2176293	1296.95	326.65	3.68247	325.366	RNAP_r1_peak_687
NZ_CP009273.1	2178774	2179420	647	2178940	924.09	141.331	2.62461	140.219	RNAP_r1_peak_688
NZ_CP009273.1	2180228	2180510	283	2180383	759.17	78.6936	2.15671	77.6657	RNAP_r1_peak_689
NZ_CP009273.1	2186021	2186543	523	2186337	1414.36	371.095	3.80474	369.78	RNAP_r1_peak_690
NZ_CP009273.1	2187464	2187992	529	2187742	3220.41	1854.83	9.13962	1852.88	RNAP_r1_peak_691
NZ_CP009273.1	2190475	2190853	379	2190648	1328.32	344.975	3.77148	343.678	RNAP_r1_peak_692
NZ_CP009273.1	2195231	2195466	236	2195265	507.31	14.5349	1.44214	13.6675	RNAP_r1_peak_693
NZ_CP009273.1	2196877	2197219	343	2197075	1275.44	314.81	3.62144	313.535	RNAP_r1_peak_694
NZ_CP009273.1	2197634	2198213	580	2197897	2197.73	949.979	6.23813	948.358	RNAP_r1_peak_695
NZ_CP009273.1	2205525	2205900	376	2205687	1731.65	602.056	4.9158	600.601	RNAP_r1_peak_696
NZ_CP009273.1	2208874	2209345	472	2209127	2231.79	977.166	6.33476	975.534	RNAP_r1_peak_697
NZ_CP009273.1	2212907	2213899	993	2213698	1806.05	654.715	5.12686	653.232	RNAP_r1_peak_698
NZ_CP009273.1	2215383	2215736	354	2215538	913.33	136.731	2.59409	135.625	RNAP_r1_peak_699
NZ_CP009273.1	2218289	2218633	345	2218430	976.97	163.833	2.77464	162.696	RNAP_r1_peak_700
NZ_CP009273.1	2222269	2222638	370	2222479	959.94	156.342	2.72633	155.213	RNAP_r1_peak_701
NZ_CP009273.1	2223902	2224247	346	2224086	1206.42	276.976	3.42564	275.733	RNAP_r1_peak_702
NZ_CP009273.1	2224668	2224849	182	2224743	614.86	36.4162	1.74729	35.4755	RNAP_r1_peak_703
NZ_CP009273.1	2225063	2225340	278	2225182	596.94	32.1339	1.69644	31.2047	RNAP_r1_peak_704
NZ_CP009273.1	2226103	2226894	792	2226318	2047.15	832.811	5.81091	831.243	RNAP_r1_peak_705
NZ_CP009273.1	2227490	2228045	556	2227800	2800.94	1463.15	7.94953	1461.33	RNAP_r1_peak_706
NZ_CP009273.1	2231662	2231997	336	2231808	1375.82	372.494	3.90625	371.177	RNAP_r1_peak_707
NZ_CP009273.1	2236974	2237529	556	2237234	2673.67	1349.92	7.58843	1348.14	RNAP_r1_peak_708
NZ_CP009273.1	2242971	2243415	445	2243186	1373.13	357.045	3.77509	355.739	RNAP_r1_peak_709
NZ_CP009273.1	2244176	2244349	174	2244306	653.4	46.4649	1.85664	45.4993	RNAP_r1_peak_710
NZ_CP009273.1	2248353	2248584	232	2248456	568.26	25.9396	1.61506	25.0288	RNAP_r1_peak_711
NZ_CP009273.1	2263041	2263574	534	2263309	3244.61	1877.96	9.20828	1876.01	RNAP_r1_peak_712
NZ_CP009273.1	2263860	2264210	351	2263981	641.75	43.2633	1.82358	42.3051	RNAP_r1_peak_713
NZ_CP009273.1	2265639	2265938	300	2265763	1119.48	231.725	3.17897	230.521	RNAP_r1_peak_714
NZ_CP009273.1	2271053	2272162	1110	2271792	5264.87	4057.39	14.9401	4054.84	RNAP_r1_peak_715
NZ_CP009273.1	2273768	2274291	524	2274031	3454.35	2083.58	9.80333	2081.57	RNAP_r1_peak_716
NZ_CP009273.1	2275693	2276142	450	2275943	2228.21	974.758	6.32459	973.127	RNAP_r1_peak_717
NZ_CP009273.1	2277251	2277998	748	2277456	2010.4	804.63	5.70665	803.075	RNAP_r1_peak_718
NZ_CP009273.1	2279402	2279981	580	2279704	2998.13	1644.62	8.50898	1642.74	RNAP_r1_peak_719
NZ_CP009273.1	2281174	2282395	1222	2281608	2138.58	903.346	6.07029	901.746	RNAP_r1_peak_720
NZ_CP009273.1	2283348	2284117	770	2283538	1374.03	371.901	3.90117	370.585	RNAP_r1_peak_721
NZ_CP009273.1	2291313	2291502	190	2291414	579.91	28.304	1.64812	27.3858	RNAP_r1_peak_722
NZ_CP009273.1	2300081	2300517	437	2300299	1368.65	368.351	3.88591	367.036	RNAP_r1_peak_723
NZ_CP009273.1	2306004	2307142	1139	2306283	3898.91	2536.2	11.0646	2534.06	RNAP_r1_peak_724
NZ_CP009273.1	2308961	2309774	814	2309446	2898.64	1495.58	7.81574	1493.75	RNAP_r1_peak_725
NZ_CP009273.1	2313320	2313617	298	2313394	663.26	49.2056	1.88461	48.2338	RNAP_r1_peak_726
NZ_CP009273.1	2330137	2330397	261	2330239	708.97	62.33	2.0143	61.3312	RNAP_r1_peak_727
NZ_CP009273.1	2332639	2333223	585	2332918	4678.69	3241.92	12.315	3239.58	RNAP_r1_peak_728
NZ_CP009273.1	2338081	2338391	311	2338258	1171.47	241.259	3.16883	240.047	RNAP_r1_peak_729
NZ_CP009273.1	2343185	2343722	538	2343486	1907.33	465.997	3.60062	464.62	RNAP_r1_peak_730
NZ_CP009273.1	2357693	2357857	165	2357810	490.28	11.8991	1.39383	11.0445	RNAP_r1_peak_731
NZ_CP009273.1	2359045	2359390	346	2359239	776.2	84.4822	2.20502	83.4453	RNAP_r1_peak_732
NZ_CP009273.1	2366830	2367222	393	2367027	1314.87	336.916	3.73333	335.625	RNAP_r1_peak_733
NZ_CP009273.1	2373914	2374548	635	2374155	2939.87	1589.93	8.34368	1588.07	RNAP_r1_peak_734
NZ_CP009273.1	2374877	2375192	316	2375046	1103.35	223.715	3.1332	222.519	RNAP_r1_peak_735
NZ_CP009273.1	2393238	2393609	372	2393442	1495.03	445.861	4.24446	444.497	RNAP_r1_peak_736
NZ_CP009273.1	2397946	2398282	337	2398087	1044.19	179.776	2.81723	178.622	RNAP_r1_peak_737
NZ_CP009273.1	2398461	2399506	1046	2398698	2766.88	1432.59	7.8529	1430.78	RNAP_r1_peak_738
NZ_CP009273.1	2399858	2401108	1251	2400162	2362.65	1083.99	6.70603	1082.31	RNAP_r1_peak_739
NZ_CP009273.1	2401429	2401747	319	2401594	567.36	25.7292	1.61252	24.819	RNAP_r1_peak_740
NZ_CP009273.1	2404754	2405003	250	2404860	719.73	65.729	2.04482	64.7238	RNAP_r1_peak_741
NZ_CP009273.1	2406463	2407442	980	2406741	3551.15	2180.46	10.078	2178.41	RNAP_r1_peak_742
NZ_CP009273.1	2407794	2408123	330	2407935	1283.5	250.592	3.05834	249.372	RNAP_r1_peak_743
NZ_CP009273.1	2413111	2413481	371	2413299	1564.05	489.962	4.44027	488.57	RNAP_r1_peak_744
NZ_CP009273.1	2414629	2414961	333	2414788	962.63	157.654	2.73396	156.525	RNAP_r1_peak_745
NZ_CP009273.1	2420234	2420423	190	2420318	644.44	44.0547	1.83121	43.0947	RNAP_r1_peak_746
NZ_CP009273.1	2421239	2421464	226	2421345	730.49	69.2006	2.07533	68.1892	RNAP_r1_peak_747
NZ_CP009273.1	2424425	2424822	398	2424632	1782.74	637.714	5.06075	636.24	RNAP_r1_peak_748
NZ_CP009273.1	2425095	2425505	411	2425364	996.69	172.811	2.83059	171.664	RNAP_r1_peak_749
NZ_CP009273.1	2427274	2427823	550	2427486	1788.12	641.951	5.076	640.475	RNAP_r1_peak_750
NZ_CP009273.1	2430192	2430562	371	2430378	952.77	153.295	2.70598	152.17	RNAP_r1_peak_751
NZ_CP009273.1	2431210	2431542	333	2431370	1114.1	229.211	3.16371	228.01	RNAP_r1_peak_752
NZ_CP009273.1	2433592	2433854	263	2433688	924.09	141.331	2.62461	140.219	RNAP_r1_peak_753
NZ_CP009273.1	2434811	2435468	658	2435140	5931.72	4270.52	13.1838	4267.92	RNAP_r1_peak_754
NZ_CP009273.1	2437629	2437808	180	2437701	551.23	22.4659	1.56675	21.5667	RNAP_r1_peak_755
NZ_CP009273.1	2441763	2442239	477	2442054	1525.51	464.869	4.33092	463.493	RNAP_r1_peak_756
NZ_CP009273.1	2442844	2443609	766	2443200	1751.37	615.963	4.97174	614.5	RNAP_r1_peak_757
NZ_CP009273.1	2449199	2449837	639	2449502	3348.58	1979.08	9.50326	1977.1	RNAP_r1_peak_758
NZ_CP009273.1	2450215	2450728	514	2450477	2868.16	1524.81	8.14025	1522.97	RNAP_r1_peak_759
NZ_CP009273.1	2454263	2454715	453	2454431	2033.71	822.114	5.77277	820.551	RNAP_r1_peak_760
NZ_CP009273.1	2456370	2457020	651	2456532	785.16	87.6121	2.23045	86.5705	RNAP_r1_peak_761
NZ_CP009273.1	2458436	2458778	343	2458649	918.71	138.815	2.60935	137.706	RNAP_r1_peak_762
NZ_CP009273.1	2459456	2460076	621	2459775	4677.8	3063.21	11.1933	3060.92	RNAP_r1_peak_763
NZ_CP009273.1	2461062	2461594	533	2461362	3057.28	1466.07	7.09579	1464.25	RNAP_r1_peak_764
NZ_CP009273.1	2462100	2462533	434	2462391	808.46	95.8123	2.29657	94.7588	RNAP_r1_peak_765
NZ_CP009273.1	2463864	2464423	560	2464174	4084.45	2606.4	10.723	2604.24	RNAP_r1_peak_766
NZ_CP009273.1	2469559	2470091	533	2469847	1890.3	715.295	5.3659	713.782	RNAP_r1_peak_767
NZ_CP009273.1	2474649	2474884	236	2474739	651.61	45.9247	1.85156	44.9602	RNAP_r1_peak_768
NZ_CP009273.1	2476408	2477428	1021	2477107	4450.14	3129.34	12.6285	3127.03	RNAP_r1_peak_769
NZ_CP009273.1	2479332	2479503	172	2479442	607.69	34.7235	1.72695	33.7873	RNAP_r1_peak_770
NZ_CP009273.1	2479934	2480484	551	2480221	2665.6	1342.88	7.56554	1341.1	RNAP_r1_peak_771
NZ_CP009273.1	2480705	2481015	311	2480856	903.47	132.599	2.56612	131.498	RNAP_r1_peak_772
NZ_CP009273.1	2481636	2481913	278	2481769	671.33	51.445	1.9075	50.4684	RNAP_r1_peak_773
NZ_CP009273.1	2483551	2483903	353	2483700	862.24	116.164	2.44915	115.083	RNAP_r1_peak_774
NZ_CP009273.1	2488549	2489264	716	2488964	5549.9	4395.72	15.7487	4393.08	RNAP_r1_peak_775
NZ_CP009273.1	2491759	2492420	662	2492132	2185.18	940.438	6.20253	938.821	RNAP_r1_peak_776
NZ_CP009273.1	2503262	2503746	485	2503525	1900.16	616.126	4.59217	614.664	RNAP_r1_peak_777
NZ_CP009273.1	2506086	2506667	582	2506377	3595.96	2224.78	10.2051	2222.73	RNAP_r1_peak_778
NZ_CP009273.1	2511155	2512084	930	2511747	2552.67	1244.48	7.24513	1242.74	RNAP_r1_peak_779
NZ_CP009273.1	2512461	2512861	401	2512705	1132.03	238.306	3.21457	237.096	RNAP_r1_peak_780
NZ_CP009273.1	2514103	2514495	393	2514404	1515.65	458.505	4.30295	457.133	RNAP_r1_peak_781
NZ_CP009273.1	2516948	2517328	381	2517171	1607.96	425.918	3.84001	424.566	RNAP_r1_peak_782
NZ_CP009273.1	2520143	2520363	221	2520277	632.79	40.9255	1.79815	39.9731	RNAP_r1_peak_783
NZ_CP009273.1	2523431	2523723	293	2523603	779.78	85.5205	2.2152	84.4819	RNAP_r1_peak_784
NZ_CP009273.1	2524370	2525259	890	2524615	2495.3	1195.67	7.08238	1193.95	RNAP_r1_peak_785
NZ_CP009273.1	2525572	2525894	323	2525759	1076.46	160.955	2.59628	159.821	RNAP_r1_peak_786
NZ_CP009273.1	2526693	2527456	764	2527005	1710.14	587.561	4.85477	586.115	RNAP_r1_peak_787
NZ_CP009273.1	2528076	2528280	205	2528154	645.34	44.3198	1.83375	43.3592	RNAP_r1_peak_788
NZ_CP009273.1	2528608	2529454	847	2528929	2805.42	1442.13	7.77403	1440.31	RNAP_r1_peak_789
NZ_CP009273.1	2530427	2530878	452	2530692	1321.15	340.938	3.75113	339.643	RNAP_r1_peak_790
NZ_CP009273.1	2531045	2531733	689	2531512	694.63	58.1108	1.97362	57.1204	RNAP_r1_peak_791
NZ_CP009273.1	2537828	2538187	360	2538017	1478	434.463	4.1898	433.106	RNAP_r1_peak_792
NZ_CP009273.1	2541718	2542088	371	2541880	1129.34	236.781	3.20694	235.573	RNAP_r1_peak_793
NZ_CP009273.1	2543824	2544768	945	2544555	1169.67	257.387	3.32138	256.161	RNAP_r1_peak_794
NZ_CP009273.1	2545300	2545848	549	2545601	3349.48	1980.06	9.50581	1978.08	RNAP_r1_peak_795
NZ_CP009273.1	2550404	2550945	542	2550662	2980.2	1573.95	8.06783	1572.1	RNAP_r1_peak_796
NZ_CP009273.1	2552047	2552227	181	2552119	565.57	25.3106	1.60743	24.4017	RNAP_r1_peak_797
NZ_CP009273.1	2553474	2554008	535	2553746	2896.85	1550.4	8.22162	1548.55	RNAP_r1_peak_798
NZ_CP009273.1	2565385	2565557	173	2565452	718.83	35.0011	1.65099	34.0643	RNAP_r1_peak_799
NZ_CP009273.1	2571718	2572128	411	2571923	1315.77	337.49	3.73587	336.198	RNAP_r1_peak_800
NZ_CP009273.1	2576662	2576994	333	2576783	1089.9	195.756	2.89613	194.586	RNAP_r1_peak_801
NZ_CP009273.1	2578755	2579086	332	2578929	897.2	130.143	2.54832	129.045	RNAP_r1_peak_802
NZ_CP009273.1	2583990	2584912	923	2584268	3053.7	1696.05	8.66664	1694.16	RNAP_r1_peak_803
NZ_CP009273.1	2585713	2586031	319	2585895	1099.76	221.729	3.12303	220.534	RNAP_r1_peak_804
NZ_CP009273.1	2589921	2590325	405	2590100	1880.44	695.786	5.24078	694.282	RNAP_r1_peak_805
NZ_CP009273.1	2592374	2593451	1078	2593135	2646.78	1310.68	7.3964	1308.91	RNAP_r1_peak_806
NZ_CP009273.1	2609016	2609672	657	2609363	3414.91	2043.98	9.69144	2041.98	RNAP_r1_peak_807
NZ_CP009273.1	2611904	2612655	752	2612135	4557.69	3247.87	12.9337	3245.53	RNAP_r1_peak_808
NZ_CP009273.1	2613381	2613581	201	2613521	648.03	45.1193	1.84138	44.1565	RNAP_r1_peak_809
NZ_CP009273.1	2614160	2614387	228	2614280	623.83	38.6428	1.77272	37.6963	RNAP_r1_peak_810
NZ_CP009273.1	2616304	2616474	171	2616362	665.06	49.7616	1.8897	48.7884	RNAP_r1_peak_811
NZ_CP009273.1	2621298	2622104	807	2621985	729.59	68.8821	2.07279	67.8711	RNAP_r1_peak_812
NZ_CP009273.1	2622327	2622874	548	2622612	4486.88	3169.1	12.7328	3166.77	RNAP_r1_peak_813
NZ_CP009273.1	2625829	2626302	474	2626066	2512.33	1015.79	5.77778	1014.14	RNAP_r1_peak_814
NZ_CP009273.1	2627219	2627852	634	2627478	5042.59	3597.76	12.9655	3595.33	RNAP_r1_peak_815
NZ_CP009273.1	2630758	2631348	591	2631016	2147.54	810.814	5.35795	809.255	RNAP_r1_peak_816
NZ_CP009273.1	2632099	2633180	1082	2632939	3437.32	1740.51	7.62376	1738.6	RNAP_r1_peak_817
NZ_CP009273.1	2633854	2634177	324	2634010	1015.51	181.501	2.88399	180.346	RNAP_r1_peak_818
NZ_CP009273.1	2636049	2636559	511	2636300	3946.42	1883.81	7.06157	1881.86	RNAP_r1_peak_819
NZ_CP009273.1	2637488	2637972	485	2637734	2682.63	1357.86	7.61386	1356.08	RNAP_r1_peak_820
NZ_CP009273.1	2638190	2638456	267	2638306	770.82	82.4206	2.18977	81.3866	RNAP_r1_peak_821
NZ_CP009273.1	2645541	2645983	443	2645731	1436.77	409.245	4.07917	407.904	RNAP_r1_peak_822
NZ_CP009273.1	2646173	2647453	1281	2647143	4635.67	3334.97	13.1549	3332.6	RNAP_r1_peak_823
NZ_CP009273.1	2652202	2652526	325	2652348	1132.03	238.306	3.21457	237.096	RNAP_r1_peak_824
NZ_CP009273.1	2653324	2653703	380	2653491	775.3	84.1372	2.20248	83.1008	RNAP_r1_peak_825
NZ_CP009273.1	2655377	2655721	345	2655552	1900.16	645.042	4.80045	643.565	RNAP_r1_peak_826
NZ_CP009273.1	2656417	2657029	613	2656756	5077.55	3770.15	13.9339	3767.68	RNAP_r1_peak_827
NZ_CP009273.1	2672362	2672678	317	2672489	835.35	105.799	2.37286	104.732	RNAP_r1_peak_828
NZ_CP009273.1	2677281	2677596	316	2677429	871.2	119.701	2.47458	118.615	RNAP_r1_peak_829
NZ_CP009273.1	2678768	2679062	295	2678939	1053.15	199.341	2.99079	198.168	RNAP_r1_peak_830
NZ_CP009273.1	2680161	2680377	217	2680267	638.17	42.4779	1.81341	41.5219	RNAP_r1_peak_831
NZ_CP009273.1	2680630	2680927	298	2680809	759.17	78.6936	2.15671	77.6657	RNAP_r1_peak_832
NZ_CP009273.1	2683124	2683497	374	2683324	1337.28	262.524	3.06945	261.293	RNAP_r1_peak_833
NZ_CP009273.1	2684343	2685019	677	2684707	8433.3	8090.66	23.6478	8087.06	RNAP_r1_peak_834
NZ_CP009273.1	2691668	2692235	568	2691960	3176.49	1812.62	9.01502	1810.69	RNAP_r1_peak_835
NZ_CP009273.1	2692798	2694147	1350	2693884	3559.21	2188.5	10.1009	2186.45	RNAP_r1_peak_836
NZ_CP009273.1	2697249	2697852	604	2697594	3616.58	2246.02	10.2636	2243.96	RNAP_r1_peak_837
NZ_CP009273.1	2700343	2700748	406	2700546	1347.14	308.644	3.42168	307.374	RNAP_r1_peak_838
NZ_CP009273.1	2702201	2703828	1628	2703453	8827.67	8680.05	25.0483	8676.3	RNAP_r1_peak_839
NZ_CP009273.1	2706000	2706431	432	2706251	1970.97	759.138	5.47399	757.605	RNAP_r1_peak_840
NZ_CP009273.1	2706847	2707033	187	2706953	596.04	32.1339	1.69389	31.2047	RNAP_r1_peak_841
NZ_CP009273.1	2709647	2710276	630	2709889	3385.33	2015.39	9.60752	2013.4	RNAP_r1_peak_842
NZ_CP009273.1	2711785	2712792	1008	2712027	3151.4	1788.76	8.94382	1786.84	RNAP_r1_peak_843
NZ_CP009273.1	2715484	2716283	800	2716047	3092.24	1609.77	7.9111	1607.9	RNAP_r1_peak_844
NZ_CP009273.1	2716555	2716749	195	2716649	594.25	26.6348	1.60812	25.7217	RNAP_r1_peak_845
NZ_CP009273.1	2717858	2718036	179	2717934	737.66	51.7625	1.85143	50.7851	RNAP_r1_peak_846
NZ_CP009273.1	2718881	2719502	622	2719178	4691.24	3065.57	11.1512	3063.27	RNAP_r1_peak_847
NZ_CP009273.1	2721853	2722188	336	2722089	1218.97	70.1609	1.74281	69.1478	RNAP_r1_peak_848
NZ_CP009273.1	2722952	2723578	627	2723281	8223.57	6246.75	14.5568	6243.6	RNAP_r1_peak_849
NZ_CP009273.1	2724324	2725040	717	2724699	6325.2	4942.58	15.3452	4939.8	RNAP_r1_peak_850
NZ_CP009273.1	2727284	2727855	572	2727542	3927.59	2566.56	11.146	2564.41	RNAP_r1_peak_851
NZ_CP009273.1	2729111	2729773	663	2729423	3489.3	1916.88	8.53374	1914.92	RNAP_r1_peak_852
NZ_CP009273.1	2730059	2731147	1089	2730931	1977.24	779.745	5.61256	778.201	RNAP_r1_peak_853
NZ_CP009273.1	2731719	2731990	272	2731896	717.04	65.1056	2.03719	64.1015	RNAP_r1_peak_854
NZ_CP009273.1	2732385	2732632	248	2732506	689.26	56.6334	1.95836	55.646	RNAP_r1_peak_855
NZ_CP009273.1	2734748	2735437	690	2735146	2281.09	1017.55	6.47462	1015.9	RNAP_r1_peak_856
NZ_CP009273.1	2736078	2736270	193	2736173	667.74	50.3201	1.89733	49.3458	RNAP_r1_peak_857
NZ_CP009273.1	2736538	2737135	598	2736995	977.86	138.778	2.52285	137.67	RNAP_r1_peak_858
NZ_CP009273.1	2739364	2739859	496	2739600	2709.52	1381.76	7.69015	1379.96	RNAP_r1_peak_859
NZ_CP009273.1	2740872	2741546	675	2741225	6534.93	5409.99	17.1998	5407.07	RNAP_r1_peak_860
NZ_CP009273.1	2743893	2744384	492	2744134	2449.59	1156.69	6.95269	1154.98	RNAP_r1_peak_861
NZ_CP009273.1	2744929	2745318	390	2745117	1439.46	411.082	4.0868	409.74	RNAP_r1_peak_862
NZ_CP009273.1	2746553	2747215	663	2746918	6911.38	5949.07	18.6318	5945.98	RNAP_r1_peak_863
NZ_CP009273.1	2747790	2749269	1480	2748948	9009.62	8935.66	25.5645	8931.85	RNAP_r1_peak_864
NZ_CP009273.1	2750639	2750882	244	2750779	698.22	59.304	1.98379	58.3113	RNAP_r1_peak_865
NZ_CP009273.1	2751898	2752154	257	2752027	807.57	95.4498	2.29403	94.3968	RNAP_r1_peak_866
NZ_CP009273.1	2754097	2755125	1029	2754594	3177.39	1758.29	8.62044	1756.38	RNAP_r1_peak_867
NZ_CP009273.1	2758448	2760343	1896	2760046	5251.43	3378.42	10.8746	3376.04	RNAP_r1_peak_868
NZ_CP009273.1	2764271	2764467	197	2764367	667.74	43.958	1.80978	42.9984	RNAP_r1_peak_869
NZ_CP009273.1	2765129	2765479	351	2765218	590.66	27.0624	1.619	26.1481	RNAP_r1_peak_870
NZ_CP009273.1	2766502	2766733	232	2766582	809.36	84.1043	2.16124	83.0682	RNAP_r1_peak_871
NZ_CP009273.1	2767302	2767693	392	2767413	649.82	39.7529	1.7664	38.8037	RNAP_r1_peak_872
NZ_CP009273.1	2768613	2769127	515	2768901	2709.52	1380.86	7.68341	1379.07	RNAP_r1_peak_873
NZ_CP009273.1	2770983	2771368	386	2771213	1366.86	332.947	3.588	331.658	RNAP_r1_peak_874
NZ_CP009273.1	2772105	2772281	177	2772209	634.58	28.0192	1.60419	27.1024	RNAP_r1_peak_875
NZ_CP009273.1	2773863	2774246	384	2774023	1203.73	224.459	2.96732	223.262	RNAP_r1_peak_876
NZ_CP009273.1	2774522	2775140	619	2774916	1395.54	384.417	3.9622	383.092	RNAP_r1_peak_877
NZ_CP009273.1	2775490	2775869	380	2775648	841.63	60.0169	1.86422	59.0228	RNAP_r1_peak_878
NZ_CP009273.1	2780007	2780320	314	2780142	864.93	116.946	2.45678	115.864	RNAP_r1_peak_879
NZ_CP009273.1	2790057	2790623	567	2790390	1041.5	193.642	2.95773	192.474	RNAP_r1_peak_880
NZ_CP009273.1	2791610	2792713	1104	2791905	3902.5	2540.39	11.0748	2538.24	RNAP_r1_peak_881
NZ_CP009273.1	2793329	2794179	851	2794005	1407.19	355.106	3.68637	353.801	RNAP_r1_peak_882
NZ_CP009273.1	2796833	2797016	184	2796924	581.7	28.7435	1.65321	27.8242	RNAP_r1_peak_883
NZ_CP009273.1	2797906	2798316	411	2798138	1182.22	264.213	3.35698	262.98	RNAP_r1_peak_884
NZ_CP009273.1	2798687	2798923	237	2798785	761.86	79.3661	2.16434	78.337	RNAP_r1_peak_885
NZ_CP009273.1	2802615	2803173	559	2802972	2618.1	1200.09	6.69846	1198.37	RNAP_r1_peak_886
NZ_CP009273.1	2803987	2804247	261	2804124	764.55	77.6361	2.13899	76.6101	RNAP_r1_peak_887
NZ_CP009273.1	2807847	2808544	698	2808155	5312.38	4065.14	14.7381	4062.58	RNAP_r1_peak_888
NZ_CP009273.1	2809839	2810404	566	2810242	1424.22	360.136	3.69276	358.828	RNAP_r1_peak_889
NZ_CP009273.1	2811432	2813173	1742	2812602	5833.13	4629.89	15.8106	4627.2	RNAP_r1_peak_890
NZ_CP009273.1	2813389	2813648	260	2813529	1011.03	156.27	2.64222	155.142	RNAP_r1_peak_891
NZ_CP009273.1	2815304	2815555	252	2815415	700.01	58.5355	1.97104	57.5444	RNAP_r1_peak_892
NZ_CP009273.1	2816037	2816226	190	2816108	544.05	20.2565	1.531	19.3654	RNAP_r1_peak_893
NZ_CP009273.1	2816895	2817447	553	2817190	5445.03	3612.76	11.4412	3610.32	RNAP_r1_peak_894
NZ_CP009273.1	2818801	2819117	317	2818933	929.46	143.441	2.63987	142.327	RNAP_r1_peak_895
NZ_CP009273.1	2822247	2822441	195	2822353	558.4	23.8694	1.58709	22.9653	RNAP_r1_peak_896
NZ_CP009273.1	2825545	2825983	439	2825677	760.06	79.0296	2.15925	78.001	RNAP_r1_peak_897
NZ_CP009273.1	2830395	2830883	489	2830596	1774.68	597.22	4.76053	595.768	RNAP_r1_peak_898
NZ_CP009273.1	2836351	2836552	202	2836459	735.86	37.9194	1.6785	36.975	RNAP_r1_peak_899
NZ_CP009273.1	2843693	2844189	497	2843936	1424.22	391.587	3.95485	390.258	RNAP_r1_peak_900
NZ_CP009273.1	2845804	2846384	581	2846100	5520.32	4137.64	14.1803	4135.07	RNAP_r1_peak_901
NZ_CP009273.1	2850169	2850497	329	2850382	740.34	72.4188	2.10331	71.4017	RNAP_r1_peak_902
NZ_CP009273.1	2852980	2853330	351	2853117	852.38	112.282	2.42117	111.206	RNAP_r1_peak_903
NZ_CP009273.1	2854430	2854820	391	2854586	1339.97	351.352	3.80453	350.049	RNAP_r1_peak_904
NZ_CP009273.1	2855248	2855729	482	2855557	1106.93	223.544	3.12749	222.348	RNAP_r1_peak_905
NZ_CP009273.1	2860979	2861751	773	2861472	4243.99	2733.12	10.8886	2730.92	RNAP_r1_peak_906
NZ_CP009273.1	2863829	2864148	320	2863986	1059.43	196.325	2.95151	195.155	RNAP_r1_peak_907
NZ_CP009273.1	2865947	2866911	965	2866296	1474.42	247.819	2.7838	246.602	RNAP_r1_peak_908
NZ_CP009273.1	2869776	2870186	411	2869926	863.14	116.555	2.45169	115.474	RNAP_r1_peak_909
NZ_CP009273.1	2873703	2873980	278	2873864	794.12	90.3589	2.2509	89.3132	RNAP_r1_peak_910
NZ_CP009273.1	2879364	2879633	270	2879512	708.97	62.33	2.0143	61.3312	RNAP_r1_peak_911
NZ_CP009273.1	2880503	2880916	414	2880718	1871.48	701.448	5.3125	699.942	RNAP_r1_peak_912
NZ_CP009273.1	2885755	2886061	307	2885923	896.3	117.75	2.4186	116.667	RNAP_r1_peak_913
NZ_CP009273.1	2897602	2898052	451	2897830	1705.66	584.127	4.84205	582.682	RNAP_r1_peak_914
NZ_CP009273.1	2898524	2899058	535	2898779	4233.23	2892.4	12.0131	2890.16	RNAP_r1_peak_915
NZ_CP009273.1	2901688	2901885	198	2901799	587.97	30.08	1.67101	29.1566	RNAP_r1_peak_916
NZ_CP009273.1	2902106	2902380	275	2902231	829.98	103.547	2.3576	102.483	RNAP_r1_peak_917
NZ_CP009273.1	2902793	2903514	722	2903066	5206.61	3989.35	14.7748	3986.82	RNAP_r1_peak_918
NZ_CP009273.1	2904412	2904833	422	2904695	907.95	75.5911	1.97599	74.5687	RNAP_r1_peak_919
NZ_CP009273.1	2906122	2906330	209	2906192	626.51	13.6915	1.37312	12.8281	RNAP_r1_peak_920
NZ_CP009273.1	2906989	2907414	426	2907190	1570.32	381.237	3.57932	379.914	RNAP_r1_peak_921
NZ_CP009273.1	2907982	2908592	611	2908390	1683.25	569.09	4.77848	567.654	RNAP_r1_peak_922
NZ_CP009273.1	2917534	2918890	1357	2917868	7301.27	6222.92	18.2557	6219.76	RNAP_r1_peak_923
NZ_CP009273.1	2919466	2919902	437	2919678	1296.05	326.65	3.67993	325.366	RNAP_r1_peak_924
NZ_CP009273.1	2921128	2921644	517	2921434	2083	845.028	5.79232	843.455	RNAP_r1_peak_925
NZ_CP009273.1	2924247	2924516	270	2924406	840.73	85.891	2.14727	84.8519	RNAP_r1_peak_926
NZ_CP009273.1	2935716	2936850	1135	2936042	4481.51	3163.57	12.7175	3161.24	RNAP_r1_peak_927
NZ_CP009273.1	2937714	2937976	263	2937836	940.22	129.237	2.4769	128.141	RNAP_r1_peak_928
NZ_CP009273.1	2939223	2939722	500	2939433	2416.43	820.095	4.80602	818.532	RNAP_r1_peak_929
NZ_CP009273.1	2940371	2940960	590	2940729	1944.08	755.099	5.51848	753.567	RNAP_r1_peak_930
NZ_CP009273.1	2942148	2942708	561	2942371	3100.31	1733.73	8.7504	1731.83	RNAP_r1_peak_931
NZ_CP009273.1	2949352	2949766	415	2949549	1492.34	443.975	4.23683	442.612	RNAP_r1_peak_932
NZ_CP009273.1	2959302	2959663	362	2959477	1514.75	433.447	4.09662	432.091	RNAP_r1_peak_933
NZ_CP009273.1	2962124	2963155	1032	2962363	3604.03	2233.87	10.228	2231.82	RNAP_r1_peak_934
NZ_CP009273.1	2963609	2963918	310	2963745	959.94	156.342	2.72633	155.213	RNAP_r1_peak_935
NZ_CP009273.1	2964368	2964989	622	2964601	2836.79	1495.7	8.05125	1493.87	RNAP_r1_peak_936
NZ_CP009273.1	2967774	2967945	172	2967924	623.83	11.8623	1.34083	11.0081	RNAP_r1_peak_937
NZ_CP009273.1	2969308	2970078	771	2969737	2511.44	1134.44	6.57936	1132.74	RNAP_r1_peak_938
NZ_CP009273.1	2975607	2975890	284	2975703	648.92	36.0271	1.71394	35.0878	RNAP_r1_peak_939
NZ_CP009273.1	2976510	2976801	292	2976625	916.02	129.366	2.51142	128.269	RNAP_r1_peak_940
NZ_CP009273.1	2977166	2977434	269	2977330	887.34	123.774	2.49547	122.683	RNAP_r1_peak_941
NZ_CP009273.1	2978825	2979261	437	2978972	1070.18	151.488	2.51851	150.366	RNAP_r1_peak_942
NZ_CP009273.1	2980773	2980935	163	2980832	486.69	11.315	1.38365	10.4633	RNAP_r1_peak_943
NZ_CP009273.1	2986014	2986263	250	2986109	852.38	112.282	2.42117	111.206	RNAP_r1_peak_944
NZ_CP009273.1	2986541	2986716	176	2986580	522.54	12.3263	1.38871	11.4696	RNAP_r1_peak_945
NZ_CP009273.1	2989747	2989962	216	2989855	748.41	75.0355	2.12619	74.0138	RNAP_r1_peak_946
NZ_CP009273.1	2990989	2992784	1796	2992442	6534.93	5510.73	17.8577	5507.78	RNAP_r1_peak_947
NZ_CP009273.1	2993026	2993703	678	2993403	1664.43	556.205	4.72508	554.775	RNAP_r1_peak_948
NZ_CP009273.1	2997975	2998140	166	2998069	508.2	14.6976	1.44468	13.8294	RNAP_r1_peak_949
NZ_CP009273.1	2998557	2998915	359	2998820	637.27	42.2175	1.81087	41.2621	RNAP_r1_peak_950
NZ_CP009273.1	3008210	3009393	1184	3008426	2497.1	1197.37	7.08747	1195.65	RNAP_r1_peak_951
NZ_CP009273.1	3009580	3009929	350	3009754	1089.01	169.976	2.65855	168.832	RNAP_r1_peak_952
NZ_CP009273.1	3026226	3026565	340	3026406	1110.52	194.383	2.84873	193.215	RNAP_r1_peak_953
NZ_CP009273.1	3029413	3029969	557	3029692	3585.21	2178.4	9.91554	2176.36	RNAP_r1_peak_954
NZ_CP009273.1	3032736	3033489	754	3033174	3638.98	2050.28	8.85641	2048.28	RNAP_r1_peak_955
NZ_CP009273.1	3034171	3034860	690	3034504	2930.01	1555.84	8.12665	1553.99	RNAP_r1_peak_956
NZ_CP009273.1	3036787	3037188	402	3037017	1343.56	332.53	3.63101	331.242	RNAP_r1_peak_957
NZ_CP009273.1	3043983	3044236	254	3044112	980.55	149.312	2.62146	148.192	RNAP_r1_peak_958
NZ_CP009273.1	3048542	3049641	1100	3048848	8454.81	6876.67	16.6126	6873.36	RNAP_r1_peak_959
NZ_CP009273.1	3049938	3050502	565	3050214	5211.99	3315.8	10.6824	3313.43	RNAP_r1_peak_960
NZ_CP009273.1	3051691	3051947	257	3051816	790.54	85.3153	2.19832	84.2771	RNAP_r1_peak_961
NZ_CP009273.1	3052453	3053162	710	3052722	2664.7	1331.55	7.48492	1329.77	RNAP_r1_peak_962
NZ_CP009273.1	3060228	3060477	250	3060385	485.8	11.1712	1.38111	10.3202	RNAP_r1_peak_963
NZ_CP009273.1	3061306	3061662	357	3061489	1353.42	359.525	3.84268	358.216	RNAP_r1_peak_964
NZ_CP009273.1	3062502	3063437	936	3063237	1530.88	468.062	4.34618	466.684	RNAP_r1_peak_965
NZ_CP009273.1	3065951	3066476	526	3066225	3211.45	1759.43	8.49854	1757.51	RNAP_r1_peak_966
NZ_CP009273.1	3067046	3067801	756	3067465	702.7	60.507	1.9965	59.5118	RNAP_r1_peak_967
NZ_CP009273.1	3068166	3068797	632	3068595	2526.67	1024.4	5.79742	1022.74	RNAP_r1_peak_968
NZ_CP009273.1	3071696	3071911	216	3071788	651.61	45.9247	1.85156	44.9602	RNAP_r1_peak_969
NZ_CP009273.1	3074832	3075360	529	3075106	3157.67	1640.34	7.89139	1638.46	RNAP_r1_peak_970
NZ_CP009273.1	3077125	3077439	315	3077293	1069.29	179.643	2.77664	178.49	RNAP_r1_peak_971
NZ_CP009273.1	3077716	3078265	550	3077992	3565.49	2123.55	9.61702	2121.53	RNAP_r1_peak_972
NZ_CP009273.1	3079213	3079387	175	3079256	650.71	11.1785	1.31926	10.3275	RNAP_r1_peak_973
NZ_CP009273.1	3079660	3080151	492	3079955	1538.05	455.213	4.21665	453.843	RNAP_r1_peak_974
NZ_CP009273.1	3080483	3080743	261	3080609	999.38	158.944	2.68714	157.813	RNAP_r1_peak_975
NZ_CP009273.1	3081415	3081600	186	3081494	576.32	26.0324	1.61103	25.1215	RNAP_r1_peak_976
NZ_CP009273.1	3084740	3084984	245	3084854	763.65	68.2811	2.02825	67.2712	RNAP_r1_peak_977
NZ_CP009273.1	3088276	3088786	511	3088409	1121.27	175.652	2.66573	174.503	RNAP_r1_peak_978
NZ_CP009273.1	3094124	3094402	279	3094239	551.23	22.4659	1.56675	21.5667	RNAP_r1_peak_979
NZ_CP009273.1	3094912	3095361	450	3095164	1877.75	705.811	5.3303	704.303	RNAP_r1_peak_980
NZ_CP009273.1	3096160	3096596	437	3096400	1317.56	338.001	3.73531	336.709	RNAP_r1_peak_981
NZ_CP009273.1	3097182	3097345	164	3097271	558.4	23.8694	1.58709	22.9653	RNAP_r1_peak_982
NZ_CP009273.1	3097836	3098048	213	3097975	610.38	31.8663	1.67962	30.9384	RNAP_r1_peak_983
NZ_CP009273.1	3101829	3102186	358	3102062	964.42	158.532	2.73904	157.401	RNAP_r1_peak_984
NZ_CP009273.1	3102659	3102943	285	3102826	687.46	56.0468	1.95327	55.0606	RNAP_r1_peak_985
NZ_CP009273.1	3103396	3103971	576	3103653	2241.65	985.206	6.36273	983.569	RNAP_r1_peak_986
NZ_CP009273.1	3104311	3104885	575	3104578	4228.75	2853.23	11.7626	2851	RNAP_r1_peak_987
NZ_CP009273.1	3106408	3107534	1127	3107274	2219.24	794.665	5.06905	793.114	RNAP_r1_peak_988
NZ_CP009273.1	3112543	3112828	286	3112689	823.7	98.9771	2.31332	97.9194	RNAP_r1_peak_989
NZ_CP009273.1	3114329	3115032	704	3114683	1550.6	418.605	3.8985	417.258	RNAP_r1_peak_990
NZ_CP009273.1	3121312	3121801	490	3121565	3056.39	1565.01	7.73584	1563.16	RNAP_r1_peak_991
NZ_CP009273.1	3123326	3123753	428	3123559	1872.37	666.729	5.03652	665.241	RNAP_r1_peak_992
NZ_CP009273.1	3131819	3132135	317	3131979	1412.57	265.133	2.98222	263.9	RNAP_r1_peak_993
NZ_CP009273.1	3135516	3135728	213	3135623	839.83	81.5619	2.10128	80.5295	RNAP_r1_peak_994
NZ_CP009273.1	3136186	3136533	348	3136367	1120.38	169.509	2.61393	168.366	RNAP_r1_peak_995
NZ_CP009273.1	3139548	3140119	572	3139732	1228.83	266.566	3.28925	265.332	RNAP_r1_peak_996
NZ_CP009273.1	3142699	3143068	370	3142863	1441.25	412.308	4.09189	410.965	RNAP_r1_peak_997
NZ_CP009273.1	3145245	3145520	276	3145351	878.38	122.479	2.49492	121.391	RNAP_r1_peak_998
NZ_CP009273.1	3146589	3147144	556	3146895	2951.52	1601.02	8.37674	1599.15	RNAP_r1_peak_999
NZ_CP009273.1	3148498	3148734	237	3148588	573.63	27.0031	1.63032	26.0889	RNAP_r1_peak_1000
NZ_CP009273.1	3151365	3151600	236	3151545	583.49	29.1861	1.65829	28.2654	RNAP_r1_peak_1001
NZ_CP009273.1	3156668	3157111	444	3156875	1806.94	571.222	4.48621	569.783	RNAP_r1_peak_1002
NZ_CP009273.1	3161496	3162125	630	3161882	2472.9	1170.48	6.97599	1168.77	RNAP_r1_peak_1003
NZ_CP009273.1	3166268	3166720	453	3166499	1407.19	375.062	3.85314	373.743	RNAP_r1_peak_1004
NZ_CP009273.1	3170119	3170640	522	3170375	2212.97	883.174	5.6944	881.583	RNAP_r1_peak_1005
NZ_CP009273.1	3171006	3171686	681	3171367	2833.21	1375.55	7.20704	1373.76	RNAP_r1_peak_1006
NZ_CP009273.1	3172933	3173232	300	3173077	1125.75	187.417	2.76444	186.256	RNAP_r1_peak_1007
NZ_CP009273.1	3174038	3174490	453	3174229	1364.17	302.098	3.33783	300.834	RNAP_r1_peak_1008
NZ_CP009273.1	3175635	3175941	307	3175809	1065.7	192.863	2.90865	191.696	RNAP_r1_peak_1009
NZ_CP009273.1	3176592	3177128	537	3176743	948.29	143.438	2.60979	142.325	RNAP_r1_peak_1010
NZ_CP009273.1	3177643	3178434	792	3178091	5295.35	4093.88	15.0265	4091.31	RNAP_r1_peak_1011
NZ_CP009273.1	3180538	3181023	486	3180794	2701.45	1374.67	7.66726	1372.87	RNAP_r1_peak_1012
NZ_CP009273.1	3182832	3185760	2929	3184310	4331.82	2882.53	11.4929	2880.29	RNAP_r1_peak_1013
NZ_CP009273.1	3187928	3188908	981	3188218	6157.59	5138.34	17.4728	5135.51	RNAP_r1_peak_1014
NZ_CP009273.1	3194153	3194689	537	3194401	3284.05	1916.09	9.31588	1914.13	RNAP_r1_peak_1015
NZ_CP009273.1	3195110	3195346	237	3195215	985.93	108.424	2.22282	107.354	RNAP_r1_peak_1016
NZ_CP009273.1	3197408	3198190	783	3198049	1259.3	303.959	3.55826	302.694	RNAP_r1_peak_1017
NZ_CP009273.1	3198995	3199191	197	3199096	514.48	13.8508	1.42461	12.9867	RNAP_r1_peak_1018
NZ_CP009273.1	3203757	3204304	548	3204041	3814.66	2290.1	9.73861	2288.03	RNAP_r1_peak_1019
NZ_CP009273.1	3205018	3206287	1270	3205269	4754.88	3112.99	11.1903	3110.69	RNAP_r1_peak_1020
NZ_CP009273.1	3208618	3209320	703	3208966	8912.82	8658.85	24.3547	8655.11	RNAP_r1_peak_1021
NZ_CP009273.1	3212226	3212868	643	3212453	3820.04	2114	8.62537	2111.98	RNAP_r1_peak_1022
NZ_CP009273.1	3229036	3229518	483	3229272	2552.67	1165.72	6.67	1164.01	RNAP_r1_peak_1023
NZ_CP009273.1	3230593	3230792	200	3230699	682.09	37.5426	1.70771	36.5993	RNAP_r1_peak_1024
NZ_CP009273.1	3231445	3232019	575	3231722	4720.82	2970.75	10.4929	2968.48	RNAP_r1_peak_1025
NZ_CP009273.1	3232829	3233448	620	3233233	2883.4	1385.14	7.1108	1383.34	RNAP_r1_peak_1026
NZ_CP009273.1	3236480	3236664	185	3236580	688.36	31.6852	1.62327	30.7575	RNAP_r1_peak_1027
NZ_CP009273.1	3239748	3240227	480	3239999	2961.38	1529.75	7.82734	1527.91	RNAP_r1_peak_1028
NZ_CP009273.1	3240676	3241698	1023	3240939	3143.33	1763.21	8.79028	1761.3	RNAP_r1_peak_1029
NZ_CP009273.1	3242071	3242440	370	3242259	2074.94	853.559	5.88975	851.982	RNAP_r1_peak_1030
NZ_CP009273.1	3244134	3244515	382	3244326	1219.87	283.976	3.46378	282.727	RNAP_r1_peak_1031
NZ_CP009273.1	3245409	3245849	441	3245614	1370.44	369.533	3.89099	368.218	RNAP_r1_peak_1032
NZ_CP009273.1	3247422	3247892	471	3247626	1698.49	462.047	3.92492	460.673	RNAP_r1_peak_1033
NZ_CP009273.1	3261294	3261683	390	3261507	1418.85	398.281	4.02831	396.948	RNAP_r1_peak_1034
NZ_CP009273.1	3263724	3264220	497	3263962	4001.09	1925.36	7.13385	1923.39	RNAP_r1_peak_1035
NZ_CP009273.1	3270188	3270592	405	3270390	1254.82	281.08	3.36681	279.833	RNAP_r1_peak_1036
NZ_CP009273.1	3271507	3271905	399	3271698	1461.87	423.564	4.1412	422.214	RNAP_r1_peak_1037
NZ_CP009273.1	3277257	3277602	346	3277461	735.86	70.8024	2.09059	69.7879	RNAP_r1_peak_1038
NZ_CP009273.1	3280943	3281511	569	3281212	4922.49	3342.06	11.8925	3339.69	RNAP_r1_peak_1039
NZ_CP009273.1	3282194	3282396	203	3282298	576.32	24.5872	1.58675	23.6807	RNAP_r1_peak_1040
NZ_CP009273.1	3282840	3283390	551	3283273	1284.4	236.258	2.94142	235.051	RNAP_r1_peak_1041
NZ_CP009273.1	3286546	3287045	500	3286759	2546.39	1107.36	6.28528	1105.67	RNAP_r1_peak_1042
NZ_CP009273.1	3288969	3289520	552	3289118	966.21	128.049	2.43074	126.954	RNAP_r1_peak_1043
NZ_CP009273.1	3293178	3293457	280	3293292	1306.81	284.076	3.29533	282.826	RNAP_r1_peak_1044
NZ_CP009273.1	3294458	3294860	403	3294644	1547.91	408.034	3.82384	406.694	RNAP_r1_peak_1045
NZ_CP009273.1	3301733	3302411	679	3302068	8271.07	7179.66	18.9726	7176.28	RNAP_r1_peak_1046
NZ_CP009273.1	3304429	3305434	1006	3305152	5576.79	4069.5	13.5055	4066.95	RNAP_r1_peak_1047
NZ_CP009273.1	3311245	3312077	833	3311639	10429.4	10546.3	26.788	10542.1	RNAP_r1_peak_1048
NZ_CP009273.1	3315653	3316260	608	3315955	4977.16	3558.38	13.0092	3555.96	RNAP_r1_peak_1049
NZ_CP009273.1	3317589	3317767	179	3317673	611.28	30.1112	1.65137	29.1877	RNAP_r1_peak_1050
NZ_CP009273.1	3320026	3322506	2481	3322200	6412.14	5164.67	16.277	5161.83	RNAP_r1_peak_1051
NZ_CP009273.1	3326624	3327282	659	3326920	4913.52	3459.03	12.661	3456.64	RNAP_r1_peak_1052
NZ_CP009273.1	3330052	3330421	370	3330184	800.4	72.5234	2.0392	71.5062	RNAP_r1_peak_1053
NZ_CP009273.1	3333320	3334210	891	3333613	2801.84	1320.36	6.94062	1318.59	RNAP_r1_peak_1054
NZ_CP009273.1	3334904	3335671	768	3335254	2856.51	1275.64	6.49244	1273.88	RNAP_r1_peak_1055
NZ_CP009273.1	3336070	3336432	363	3336227	1223.45	232.566	3.00377	231.362	RNAP_r1_peak_1056
NZ_CP009273.1	3336919	3337365	447	3337143	2087.49	762.976	5.17711	761.441	RNAP_r1_peak_1057
NZ_CP009273.1	3337878	3338190	313	3338031	1165.19	169.464	2.55744	168.321	RNAP_r1_peak_1058
NZ_CP009273.1	3338461	3338637	177	3338566	733.17	42.9161	1.74215	41.9589	RNAP_r1_peak_1059
NZ_CP009273.1	3339293	3340104	812	3339907	1578.39	294.001	2.96877	292.743	RNAP_r1_peak_1060
NZ_CP009273.1	3341510	3342047	538	3341776	2959.59	1525.02	7.80214	1523.17	RNAP_r1_peak_1061
NZ_CP009273.1	3343782	3344044	263	3343927	908.85	119.088	2.41787	118.004	RNAP_r1_peak_1062
NZ_CP009273.1	3344860	3345357	498	3345074	2161.88	869.875	5.74549	868.29	RNAP_r1_peak_1063
NZ_CP009273.1	3346200	3346605	406	3346356	1901.06	674.486	5.01664	672.993	RNAP_r1_peak_1064
NZ_CP009273.1	3347162	3348053	892	3347413	3083.28	1615.46	7.98129	1613.59	RNAP_r1_peak_1065
NZ_CP009273.1	3354668	3355049	382	3354848	1125.75	161.267	2.53774	160.133	RNAP_r1_peak_1066
NZ_CP009273.1	3356037	3357547	1511	3356291	2222.83	872.739	5.59199	871.153	RNAP_r1_peak_1067
NZ_CP009273.1	3358281	3358509	229	3358315	600.52	14.285	1.394	13.4189	RNAP_r1_peak_1068
NZ_CP009273.1	3359838	3361364	1527	3360904	4527.22	2745.17	9.8934	2742.96	RNAP_r1_peak_1069
NZ_CP009273.1	3366897	3367151	255	3367011	779.78	35.6098	1.62325	34.6716	RNAP_r1_peak_1070
NZ_CP009273.1	3367668	3368780	1113	3368571	1906.43	575.054	4.29602	573.614	RNAP_r1_peak_1071
NZ_CP009273.1	3370586	3371273	688	3370903	5779.35	4510.51	15.3054	4507.85	RNAP_r1_peak_1072
NZ_CP009273.1	3371877	3372416	540	3372177	2676.36	1290.28	7.14085	1288.52	RNAP_r1_peak_1073
NZ_CP009273.1	3373289	3373698	410	3373477	2120.65	674.535	4.51415	673.042	RNAP_r1_peak_1074
NZ_CP009273.1	3373961	3374137	177	3374022	607.69	27.2425	1.61018	26.3277	RNAP_r1_peak_1075
NZ_CP009273.1	3375385	3375677	293	3375524	880.17	112.356	2.38265	111.28	RNAP_r1_peak_1076
NZ_CP009273.1	3377403	3379060	1658	3377991	3527.84	2047.52	9.2509	2045.52	RNAP_r1_peak_1077
NZ_CP009273.1	3382569	3383060	492	3382791	2647.67	1214.57	6.70833	1212.84	RNAP_r1_peak_1078
NZ_CP009273.1	3387655	3387966	312	3387814	1326.53	279.579	3.22305	278.334	RNAP_r1_peak_1079
NZ_CP009273.1	3390976	3391441	466	3391205	2644.09	1174.03	6.4433	1172.32	RNAP_r1_peak_1080
NZ_CP009273.1	3394388	3395354	967	3395079	2912.98	1253.4	6.21318	1251.66	RNAP_r1_peak_1081
NZ_CP009273.1	3396535	3396967	433	3396793	1738.82	523.266	4.28671	521.856	RNAP_r1_peak_1082
NZ_CP009273.1	3397833	3398636	804	3398151	1797.98	571.082	4.50617	569.644	RNAP_r1_peak_1083
NZ_CP009273.1	3403390	3403667	278	3403551	728.69	57.7934	1.9351	56.8039	RNAP_r1_peak_1084
NZ_CP009273.1	3419471	3419786	316	3419688	1166.09	62.2408	1.70129	61.2426	RNAP_r1_peak_1085
NZ_CP009273.1	3420576	3421183	608	3420886	8293.48	6093.39	13.6873	6090.26	RNAP_r1_peak_1086
NZ_CP009273.1	3422040	3422775	736	3422377	1755.85	448.224	3.72778	446.859	RNAP_r1_peak_1087
NZ_CP009273.1	3425732	3426358	627	3425953	1940.49	631.636	4.61113	630.165	RNAP_r1_peak_1088
NZ_CP009273.1	3426736	3427318	583	3427031	3675.73	2136.43	9.27161	2134.4	RNAP_r1_peak_1089
NZ_CP009273.1	3431119	3431593	475	3431357	2704.14	1243.27	6.72471	1241.53	RNAP_r1_peak_1090
NZ_CP009273.1	3431940	3432182	243	3432046	745.72	49.9819	1.82288	49.0085	RNAP_r1_peak_1091
NZ_CP009273.1	3432723	3433081	359	3432874	1625.89	436.198	3.88058	434.84	RNAP_r1_peak_1092
NZ_CP009273.1	3435621	3437113	1493	3436681	8244.18	6312.89	14.7763	6309.71	RNAP_r1_peak_1093
NZ_CP009273.1	3439816	3440083	268	3439966	1038.81	133.784	2.39897	132.682	RNAP_r1_peak_1094
NZ_CP009273.1	3441245	3442010	766	3441591	9575.19	8467.5	19.7447	8463.8	RNAP_r1_peak_1095
NZ_CP009273.1	3442424	3442746	323	3442551	909.75	60.2034	1.81852	59.209	RNAP_r1_peak_1096
NZ_CP009273.1	3446569	3446980	412	3446811	1454.7	357.955	3.61696	356.648	RNAP_r1_peak_1097
NZ_CP009273.1	3448754	3449063	310	3448899	1095.28	183.357	2.7712	182.2	RNAP_r1_peak_1098
NZ_CP009273.1	3458968	3459222	255	3459062	927.67	69.8947	1.90302	68.8821	RNAP_r1_peak_1099
NZ_CP009273.1	3459762	3460561	800	3460348	1362.38	301.939	3.34058	300.675	RNAP_r1_peak_1100
NZ_CP009273.1	3463428	3463821	394	3463649	1518.33	354.908	3.47674	353.603	RNAP_r1_peak_1101
NZ_CP009273.1	3464703	3465246	544	3465038	1503.1	304.791	3.13891	303.525	RNAP_r1_peak_1102
NZ_CP009273.1	3467714	3468467	754	3468165	6885.39	5125.01	14.0097	5122.19	RNAP_r1_peak_1103
NZ_CP009273.1	3469662	3470189	528	3469908	1898.37	608.232	4.54144	606.774	RNAP_r1_peak_1104
NZ_CP009273.1	3470471	3471136	666	3470837	5516.73	4027.26	13.5143	4024.72	RNAP_r1_peak_1105
NZ_CP009273.1	3471724	3472095	372	3471919	1964.69	691.719	4.98182	690.218	RNAP_r1_peak_1106
NZ_CP009273.1	3474303	3474858	556	3474597	4278.05	2577.33	9.79187	2575.17	RNAP_r1_peak_1107
NZ_CP009273.1	3478629	3479708	1080	3479321	9006.04	6893	14.7656	6889.68	RNAP_r1_peak_1108
NZ_CP009273.1	3484946	3485244	299	3484996	636.37	23.6685	1.53521	22.765	RNAP_r1_peak_1109
NZ_CP009273.1	3485629	3485849	221	3485719	640.86	24.3268	1.54443	23.4213	RNAP_r1_peak_1110
NZ_CP009273.1	3490982	3491250	269	3491098	1060.32	120.333	2.2547	119.247	RNAP_r1_peak_1111
NZ_CP009273.1	3492600	3492913	314	3492791	1327.42	237.919	2.89417	236.71	RNAP_r1_peak_1112
NZ_CP009273.1	3497240	3497550	311	3497425	1685.05	390.454	3.45501	389.125	RNAP_r1_peak_1113
NZ_CP009273.1	3500772	3500950	179	3500859	736.76	40.3502	1.70876	39.3997	RNAP_r1_peak_1114
NZ_CP009273.1	3510715	3511131	417	3510967	2032.81	636.828	4.45035	635.355	RNAP_r1_peak_1115
NZ_CP009273.1	3512228	3512919	692	3512509	3963.44	2426.32	10.0375	2424.2	RNAP_r1_peak_1116
NZ_CP009273.1	3519295	3520020	726	3519709	7489.49	6323.66	17.9086	6320.49	RNAP_r1_peak_1117
NZ_CP009273.1	3522138	3522699	562	3522458	2301.7	755.378	4.65192	753.846	RNAP_r1_peak_1118
NZ_CP009273.1	3524963	3525484	522	3525385	723.32	46.2788	1.79286	45.3137	RNAP_r1_peak_1119
NZ_CP009273.1	3525712	3526452	741	3526099	3856.78	2340.94	9.90619	2338.86	RNAP_r1_peak_1120
NZ_CP009273.1	3529581	3530418	838	3530060	2441.52	1053.24	6.22521	1051.57	RNAP_r1_peak_1121
NZ_CP009273.1	3533130	3533541	412	3533407	1110.52	170.399	2.63512	169.255	RNAP_r1_peak_1122
NZ_CP009273.1	3534454	3534812	359	3534644	2446.01	822.403	4.76075	820.84	RNAP_r1_peak_1123
NZ_CP009273.1	3538224	3539153	930	3538900	3128.09	1394.37	6.47845	1392.57	RNAP_r1_peak_1124
NZ_CP009273.1	3554654	3555655	1002	3555339	7570.16	6473.8	18.3847	6470.6	RNAP_r1_peak_1125
NZ_CP009273.1	3556954	3557429	476	3557116	819.22	67.1992	1.96064	66.1916	RNAP_r1_peak_1126
NZ_CP009273.1	3567908	3568553	646	3568364	1515.65	372.662	3.61537	371.345	RNAP_r1_peak_1127
NZ_CP009273.1	3571446	3572395	950	3572135	4661.66	2875.63	10.1655	2873.39	RNAP_r1_peak_1128
NZ_CP009273.1	3573332	3573524	193	3573419	704.49	48.5681	1.83863	47.5979	RNAP_r1_peak_1129
NZ_CP009273.1	3574190	3574554	365	3574368	1216.28	244.376	3.11576	243.162	RNAP_r1_peak_1130
NZ_CP009273.1	3576531	3577055	525	3576840	4661.66	2248.86	7.16231	2246.8	RNAP_r1_peak_1131
NZ_CP009273.1	3577813	3578265	453	3578160	1100.66	201.749	2.93279	200.573	RNAP_r1_peak_1132
NZ_CP009273.1	3580116	3580404	289	3580284	1435.87	260.669	2.92048	259.44	RNAP_r1_peak_1133
NZ_CP009273.1	3585479	3586050	572	3585797	1413.47	337.327	3.53093	336.034	RNAP_r1_peak_1134
NZ_CP009273.1	3590989	3591445	457	3591192	944.7	121.814	2.39835	120.727	RNAP_r1_peak_1135
NZ_CP009273.1	3593912	3594727	816	3594338	11634.9	12477.2	31.0008	12472.6	RNAP_r1_peak_1136
NZ_CP009273.1	3595317	3595592	276	3595480	990.41	74.5721	1.9029	73.5513	RNAP_r1_peak_1137
NZ_CP009273.1	3597456	3597926	471	3597653	3175.6	1562.06	7.33625	1560.2	RNAP_r1_peak_1138
NZ_CP009273.1	3598648	3599205	558	3599023	1387.47	297.204	3.26077	295.944	RNAP_r1_peak_1139
NZ_CP009273.1	3599635	3599931	297	3599767	1313.08	242.416	2.94753	241.203	RNAP_r1_peak_1140
NZ_CP009273.1	3600687	3600978	292	3600835	1376.72	326.028	3.51078	324.745	RNAP_r1_peak_1141
NZ_CP009273.1	3602308	3602754	447	3602533	1453.8	326.397	3.37527	325.114	RNAP_r1_peak_1142
NZ_CP009273.1	3603010	3603534	525	3603276	3382.64	1809.87	8.22217	1807.94	RNAP_r1_peak_1143
NZ_CP009273.1	3604971	3605293	323	3605126	1223.45	221.165	2.90835	219.972	RNAP_r1_peak_1144
NZ_CP009273.1	3606084	3606489	406	3606331	1756.75	489.665	4.00823	488.275	RNAP_r1_peak_1145
NZ_CP009273.1	3616240	3616548	309	3616385	958.15	75.9096	1.93767	74.8866	RNAP_r1_peak_1146
NZ_CP009273.1	3618434	3618857	424	3618586	1162.5	187.317	2.7112	186.156	RNAP_r1_peak_1147
NZ_CP009273.1	3624000	3624845	846	3624292	4767.43	3052.63	10.7883	3050.34	RNAP_r1_peak_1148
NZ_CP009273.1	3627244	3627889	646	3627511	2754.33	1362.19	7.38246	1360.4	RNAP_r1_peak_1149
NZ_CP009273.1	3630601	3631139	539	3630897	1782.74	539.28	4.30704	537.861	RNAP_r1_peak_1150
NZ_CP009273.1	3632974	3633587	614	3633336	3954.48	1956.65	7.39815	1954.68	RNAP_r1_peak_1151
NZ_CP009273.1	3633905	3634326	422	3634114	2376.09	904.426	5.4051	902.826	RNAP_r1_peak_1152
NZ_CP009273.1	3638326	3638979	654	3638675	7424.96	5503.12	13.9063	5500.17	RNAP_r1_peak_1153
NZ_CP009273.1	3641118	3641977	860	3641413	7729.7	5956.16	14.953	5953.06	RNAP_r1_peak_1154
NZ_CP009273.1	3644288	3644569	282	3644400	454.42	4.27117	1.20485	3.46984	RNAP_r1_peak_1155
NZ_CP009273.1	3646329	3647503	1175	3646536	2185.18	937.788	6.18198	936.173	RNAP_r1_peak_1156
NZ_CP009273.1	3647863	3648078	216	3647925	803.98	30.4615	1.54804	29.5373	RNAP_r1_peak_1157
NZ_CP009273.1	3650071	3650450	380	3650357	617.55	33.9975	1.70725	33.0637	RNAP_r1_peak_1158
NZ_CP009273.1	3654267	3654433	167	3654321	665.06	14.0474	1.36487	13.1826	RNAP_r1_peak_1159
NZ_CP009273.1	3657220	3657516	297	3657340	816.53	77.0419	2.07433	76.0167	RNAP_r1_peak_1160
NZ_CP009273.1	3657761	3659641	1881	3658167	3475.86	1973.82	8.95646	1971.84	RNAP_r1_peak_1161
NZ_CP009273.1	3661919	3662369	451	3662147	1260.2	140.706	2.24014	139.596	RNAP_r1_peak_1162
NZ_CP009273.1	3662566	3662909	344	3662759	706.29	57.9369	1.95778	56.9469	RNAP_r1_peak_1163
NZ_CP009273.1	3666618	3667228	611	3667004	1858.03	654.924	4.98271	653.442	RNAP_r1_peak_1164
NZ_CP009273.1	3672259	3672888	630	3672568	4881.26	3342.45	12.0651	3340.08	RNAP_r1_peak_1165
NZ_CP009273.1	3675105	3675687	583	3675380	5312.38	3466.43	11.1301	3464.04	RNAP_r1_peak_1166
NZ_CP009273.1	3678886	3679107	222	3679015	898.09	79.7468	2.02387	78.7172	RNAP_r1_peak_1167
NZ_CP009273.1	3689436	3690419	984	3690096	4757.57	3179.12	11.576	3176.79	RNAP_r1_peak_1168
NZ_CP009273.1	3693240	3693766	527	3693503	3773.43	1834.87	7.23071	1832.93	RNAP_r1_peak_1169
NZ_CP009273.1	3694899	3695211	313	3695055	1142.78	178.893	2.66687	177.74	RNAP_r1_peak_1170
NZ_CP009273.1	3701152	3701339	188	3701196	825.49	59.977	1.87583	58.9828	RNAP_r1_peak_1171
NZ_CP009273.1	3701816	3702433	618	3702068	4082.65	2390.85	9.3799	2388.75	RNAP_r1_peak_1172
NZ_CP009273.1	3703746	3704147	402	3703948	2048.05	712.064	4.91713	710.553	RNAP_r1_peak_1173
NZ_CP009273.1	3706149	3706528	380	3706361	1810.53	479.773	3.8418	478.388	RNAP_r1_peak_1174
NZ_CP009273.1	3708070	3708469	400	3708252	1966.49	648.843	4.67178	647.363	RNAP_r1_peak_1175
NZ_CP009273.1	3712216	3713627	1412	3713281	9488.25	8588.31	20.7642	8584.58	RNAP_r1_peak_1176
NZ_CP009273.1	3715107	3715490	384	3715282	1146.37	186.43	2.72516	185.27	RNAP_r1_peak_1177
NZ_CP009273.1	3718432	3719525	1094	3718722	6558.24	4687.72	13.0167	4685.01	RNAP_r1_peak_1178
NZ_CP009273.1	3724929	3725287	359	3725139	1222.56	257.158	3.21703	255.933	RNAP_r1_peak_1179
NZ_CP009273.1	3725804	3726397	594	3726128	4203.65	2747.11	11.1505	2744.91	RNAP_r1_peak_1180
NZ_CP009273.1	3728100	3728510	411	3728170	838.04	48.7319	1.74075	47.7612	RNAP_r1_peak_1181
NZ_CP009273.1	3730272	3730882	611	3730571	4588.17	3095.43	11.7602	3093.12	RNAP_r1_peak_1182
NZ_CP009273.1	3732822	3733211	390	3732984	1607.96	379.454	3.50537	378.133	RNAP_r1_peak_1183
NZ_CP009273.1	3744878	3745761	884	3745336	1958.42	652.15	4.71308	650.669	RNAP_r1_peak_1184
NZ_CP009273.1	3747615	3748166	552	3747932	1106.04	181.021	2.73341	179.866	RNAP_r1_peak_1185
NZ_CP009273.1	3754521	3754793	273	3754643	1128.44	149.631	2.43518	148.51	RNAP_r1_peak_1186
NZ_CP009273.1	3755212	3755464	253	3755351	819.22	54.0404	1.81331	53.0582	RNAP_r1_peak_1187
NZ_CP009273.1	3759246	3759653	408	3759450	1312.19	244.414	2.96478	243.199	RNAP_r1_peak_1188
NZ_CP009273.1	3760183	3760703	521	3760470	2571.49	1058.86	5.89959	1057.19	RNAP_r1_peak_1189
NZ_CP009273.1	3765020	3765377	358	3765204	958.15	125.819	2.41888	124.727	RNAP_r1_peak_1190
NZ_CP009273.1	3769631	3770131	501	3769958	1386.58	267.832	3.03843	266.597	RNAP_r1_peak_1191
NZ_CP009273.1	3774491	3774709	219	3774577	1121.27	114.786	2.15276	113.707	RNAP_r1_peak_1192
NZ_CP009273.1	3775940	3776173	234	3776035	860.45	48.886	1.72982	47.9152	RNAP_r1_peak_1193
NZ_CP009273.1	3777305	3777494	190	3777357	701.8	19.6197	1.44317	18.7308	RNAP_r1_peak_1194
NZ_CP009273.1	3778224	3778733	510	3778428	2060.6	679.378	4.66991	677.883	RNAP_r1_peak_1195
NZ_CP009273.1	3779964	3780387	424	3780172	2728.34	998.378	5.18886	996.736	RNAP_r1_peak_1196
NZ_CP009273.1	3783667	3784248	582	3783918	2427.18	867.086	5.05872	865.502	RNAP_r1_peak_1197
NZ_CP009273.1	3785800	3786520	721	3785919	1237.79	245.765	3.0934	244.549	RNAP_r1_peak_1198
NZ_CP009273.1	3786821	3787615	795	3787108	6101.12	4870.38	15.9906	4867.62	RNAP_r1_peak_1199
NZ_CP009273.1	3789755	3790464	710	3790348	898.09	130.551	2.55086	129.452	RNAP_r1_peak_1200
NZ_CP009273.1	3792189	3792352	164	3792282	614.86	29.8492	1.64669	28.9271	RNAP_r1_peak_1201
NZ_CP009273.1	3794256	3794579	324	3794403	958.15	155.905	2.72124	154.777	RNAP_r1_peak_1202
NZ_CP009273.1	3798892	3799527	636	3799357	1326.53	343.82	3.76639	342.523	RNAP_r1_peak_1203
NZ_CP009273.1	3800003	3800231	229	3800075	493.86	12.3463	1.404	11.4893	RNAP_r1_peak_1204
NZ_CP009273.1	3801298	3801960	663	3801578	3224.89	1847.3	9.06945	1845.36	RNAP_r1_peak_1205
NZ_CP009273.1	3804713	3805623	911	3805303	4615.06	2839.96	10.1229	2837.73	RNAP_r1_peak_1206
NZ_CP009273.1	3805864	3806261	398	3806068	1733.45	515.349	4.23846	513.943	RNAP_r1_peak_1207
NZ_CP009273.1	3806935	3807254	320	3807096	1085.42	177.443	2.73267	176.291	RNAP_r1_peak_1208
NZ_CP009273.1	3809825	3810168	344	3810002	1422.43	276.249	3.04926	275.006	RNAP_r1_peak_1209
NZ_CP009273.1	3814440	3815613	1174	3814736	6337.75	4748.69	14.1806	4745.97	RNAP_r1_peak_1210
NZ_CP009273.1	3826649	3827083	435	3826856	2116.17	779.514	5.21811	777.97	RNAP_r1_peak_1211
NZ_CP009273.1	3829306	3829736	431	3829548	1693.11	521.766	4.37618	520.356	RNAP_r1_peak_1212
NZ_CP009273.1	3830989	3831178	190	3831058	588.87	25.0152	1.58731	24.1074	RNAP_r1_peak_1213
NZ_CP009273.1	3831431	3831777	347	3831590	853.28	104.49	2.33377	103.425	RNAP_r1_peak_1214
NZ_CP009273.1	3833268	3833889	622	3833719	674.02	51.7949	1.90835	50.8176	RNAP_r1_peak_1215
NZ_CP009273.1	3834961	3835330	370	3835145	1364.17	363.655	3.85274	362.344	RNAP_r1_peak_1216
NZ_CP009273.1	3835708	3835879	172	3835795	701.8	22.0509	1.47959	21.1534	RNAP_r1_peak_1217
NZ_CP009273.1	3837843	3838166	324	3838003	1316.67	244.385	2.9599	243.17	RNAP_r1_peak_1218
NZ_CP009273.1	3839099	3839629	531	3839362	4615.95	3059.89	11.4232	3057.6	RNAP_r1_peak_1219
NZ_CP009273.1	3846207	3846898	692	3846540	8025.48	6522.59	16.5836	6519.37	RNAP_r1_peak_1220
NZ_CP009273.1	3853752	3854162	411	3853936	1299.64	256.601	3.08208	255.376	RNAP_r1_peak_1221
NZ_CP009273.1	3859278	3859807	530	3859402	1057.64	153.13	2.55093	152.005	RNAP_r1_peak_1222
NZ_CP009273.1	3860524	3861253	730	3860860	9785.82	9349.63	23.4407	9345.72	RNAP_r1_peak_1223
NZ_CP009273.1	3869013	3869361	349	3869221	989.52	122.343	2.34871	121.255	RNAP_r1_peak_1224
NZ_CP009273.1	3871845	3872073	229	3871960	945.6	82.6956	2.01404	81.6614	RNAP_r1_peak_1225
NZ_CP009273.1	3873061	3873780	720	3873500	5449.51	3642.67	11.5872	3640.23	RNAP_r1_peak_1226
NZ_CP009273.1	3873992	3874367	376	3874179	2162.78	723.01	4.73474	721.493	RNAP_r1_peak_1227
NZ_CP009273.1	3875086	3875358	273	3875213	1022.68	132.539	2.40591	131.438	RNAP_r1_peak_1228
NZ_CP009273.1	3877008	3877963	956	3877468	4690.35	3070.35	11.1841	3068.06	RNAP_r1_peak_1229
NZ_CP009273.1	3878192	3878584	393	3878379	2736.41	1135.16	5.95089	1133.45	RNAP_r1_peak_1230
NZ_CP009273.1	3879824	3880315	492	3880149	2785.7	1178.06	6.08632	1176.35	RNAP_r1_peak_1231
NZ_CP009273.1	3886898	3887433	536	3887223	2992.75	1451.77	7.20382	1449.95	RNAP_r1_peak_1232
NZ_CP009273.1	3889720	3890144	425	3889957	1125.75	158.646	2.51542	157.515	RNAP_r1_peak_1233
NZ_CP009273.1	3890882	3891073	192	3890951	692.84	27.5886	1.5643	26.673	RNAP_r1_peak_1234
NZ_CP009273.1	3891713	3891884	172	3891790	530.61	8.35283	1.29667	7.51878	RNAP_r1_peak_1235
NZ_CP009273.1	3894433	3894739	307	3894587	792.33	67.4178	1.9883	66.4098	RNAP_r1_peak_1236
NZ_CP009273.1	3897515	3898043	529	3897771	6084.09	4361.58	13.081	4358.95	RNAP_r1_peak_1237
NZ_CP009273.1	3904766	3905066	301	3904958	1164.3	176.671	2.61868	175.52	RNAP_r1_peak_1238
NZ_CP009273.1	3908343	3908771	429	3908547	1810.53	508.527	4.03418	507.125	RNAP_r1_peak_1239
NZ_CP009273.1	3914768	3915004	237	3914923	852.38	37.9948	1.6132	37.0503	RNAP_r1_peak_1240
NZ_CP009273.1	3915599	3916222	624	3915895	4014.53	2332.46	9.26811	2330.37	RNAP_r1_peak_1241
NZ_CP009273.1	3918880	3919239	360	3919034	1346.24	266.875	3.08957	265.64	RNAP_r1_peak_1242
NZ_CP009273.1	3919629	3920170	542	3919845	2772.26	1022.63	5.23257	1020.98	RNAP_r1_peak_1243
NZ_CP009273.1	3921752	3922039	288	3921885	1189.39	207.979	2.84783	206.798	RNAP_r1_peak_1244
NZ_CP009273.1	3923144	3923340	197	3923246	793.23	69.2973	2.00873	68.2858	RNAP_r1_peak_1245
NZ_CP009273.1	3924340	3924680	341	3924505	1181.33	226.987	3.02377	225.788	RNAP_r1_peak_1246
NZ_CP009273.1	3930350	3930738	389	3930617	1053.15	148.835	2.51588	147.715	RNAP_r1_peak_1247
NZ_CP009273.1	3934528	3935335	808	3934986	7504.73	6045.57	16.2939	6042.45	RNAP_r1_peak_1248
NZ_CP009273.1	3936107	3936725	619	3936404	7678.61	5670.22	13.8123	5667.22	RNAP_r1_peak_1249
NZ_CP009273.1	3937346	3937735	390	3937518	1131.13	68.2508	1.7662	67.241	RNAP_r1_peak_1250
NZ_CP009273.1	3941274	3942051	778	3941761	3258.95	1541.62	6.97857	1539.77	RNAP_r1_peak_1251
NZ_CP009273.1	3943342	3943970	629	3943648	5221.85	3490.44	11.5873	3488.04	RNAP_r1_peak_1252
NZ_CP009273.1	3951129	3951341	213	3951225	777.09	48.8879	1.7837	47.917	RNAP_r1_peak_1253
NZ_CP009273.1	3952991	3954246	1256	3953335	9476.59	8939.67	22.7666	8935.86	RNAP_r1_peak_1254
NZ_CP009273.1	3958654	3959870	1217	3958997	7139.04	5976.72	17.5936	5973.62	RNAP_r1_peak_1255
NZ_CP009273.1	3960991	3961519	529	3961242	1862.51	603.427	4.58981	601.972	RNAP_r1_peak_1256
NZ_CP009273.1	3975409	3976043	635	3975752	6654.14	5022.55	14.374	5019.75	RNAP_r1_peak_1257
NZ_CP009273.1	3979381	3980246	866	3979811	10296.7	10005.9	24.3793	10001.9	RNAP_r1_peak_1258
NZ_CP009273.1	3982565	3983039	475	3982796	2861.89	1235.59	6.2372	1233.85	RNAP_r1_peak_1259
NZ_CP009273.1	3983946	3984648	703	3984303	5873.46	4133.14	12.6592	4130.57	RNAP_r1_peak_1260
NZ_CP009273.1	3985324	3985568	245	3985426	1030.75	82.3226	1.94631	81.289	RNAP_r1_peak_1261
NZ_CP009273.1	3987577	3988008	432	3987864	1160.71	187.626	2.71701	186.465	RNAP_r1_peak_1262
NZ_CP009273.1	3991049	3991483	435	3991274	2688.9	1223.12	6.64063	1221.39	RNAP_r1_peak_1263
NZ_CP009273.1	3994276	3994716	441	3994494	1365.07	258.331	2.99576	257.104	RNAP_r1_peak_1264
NZ_CP009273.1	3996195	3996398	204	3996305	742.14	51.3377	1.84066	50.3614	RNAP_r1_peak_1265
NZ_CP009273.1	3997419	3998401	983	3998063	3968.82	2192.89	8.61133	2190.84	RNAP_r1_peak_1266
NZ_CP009273.1	4002187	4002750	564	4002457	4416.08	2765.3	10.4039	2763.09	RNAP_r1_peak_1267
NZ_CP009273.1	4009355	4009851	497	4009571	982.35	82.5397	1.98255	81.5056	RNAP_r1_peak_1268
NZ_CP009273.1	4011816	4012411	596	4012172	1771.09	535.293	4.30053	533.875	RNAP_r1_peak_1269
NZ_CP009273.1	4014967	4015527	561	4015258	3282.26	1567.55	7.06076	1565.7	RNAP_r1_peak_1270
NZ_CP009273.1	4016319	4016913	595	4016599	1618.72	409.728	3.70062	408.387	RNAP_r1_peak_1271
NZ_CP009273.1	4018015	4018610	596	4018341	5725.57	4262.19	14.0057	4259.6	RNAP_r1_peak_1272
NZ_CP009273.1	4024228	4024694	467	4024465	2487.24	1021.59	5.88059	1019.94	RNAP_r1_peak_1273
NZ_CP009273.1	4028372	4029065	694	4028708	7409.72	5906.24	15.9586	5903.16	RNAP_r1_peak_1274
NZ_CP009273.1	4029829	4030455	627	4030126	7655.31	5655.13	13.8201	5652.13	RNAP_r1_peak_1275
NZ_CP009273.1	4031161	4031569	409	4031311	1202.84	99.3276	1.9735	98.2694	RNAP_r1_peak_1276
NZ_CP009273.1	4035283	4036033	751	4035777	3285.84	1744.64	8.13489	1742.73	RNAP_r1_peak_1277
NZ_CP009273.1	4036369	4037092	724	4036630	1074.67	180.254	2.77559	179.1	RNAP_r1_peak_1278
NZ_CP009273.1	4038136	4039296	1161	4038450	2127.82	811.45	5.41684	809.892	RNAP_r1_peak_1279
NZ_CP009273.1	4039754	4040474	721	4039960	1372.24	315.702	3.43309	314.427	RNAP_r1_peak_1280
NZ_CP009273.1	4042931	4043596	666	4043269	7000.11	6075.95	18.9592	6072.83	RNAP_r1_peak_1281
NZ_CP009273.1	4043877	4044747	871	4044393	7828.3	7018.54	20.326	7015.2	RNAP_r1_peak_1282
NZ_CP009273.1	4045048	4045483	436	4045269	1876.86	594.154	4.49248	592.704	RNAP_r1_peak_1283
NZ_CP009273.1	4046858	4047425	568	4047149	7064.65	5305.57	14.2453	5302.69	RNAP_r1_peak_1284
NZ_CP009273.1	4049285	4049886	602	4049713	1763.92	426.552	3.57283	425.2	RNAP_r1_peak_1285
NZ_CP009273.1	4051170	4052085	916	4051479	7670.55	6167.99	16.2358	6164.84	RNAP_r1_peak_1286
NZ_CP009273.1	4058005	4058298	294	4058182	1090.8	153.132	2.50988	152.008	RNAP_r1_peak_1287
NZ_CP009273.1	4068710	4068963	254	4068837	636.37	24.5771	1.54942	23.6706	RNAP_r1_peak_1288
NZ_CP009273.1	4069230	4069595	366	4069426	1464.56	339.291	3.45367	337.998	RNAP_r1_peak_1289
NZ_CP009273.1	4070338	4070594	257	4070461	767.23	51.0486	1.81736	50.0729	RNAP_r1_peak_1290
NZ_CP009273.1	4071802	4072114	313	4071933	869.41	82.5519	2.08062	81.5179	RNAP_r1_peak_1291
NZ_CP009273.1	4074624	4075035	412	4074916	912.43	94.8188	2.16393	93.7666	RNAP_r1_peak_1292
NZ_CP009273.1	4078997	4079653	657	4079315	9298.23	8843.51	23.1901	8839.71	RNAP_r1_peak_1293
NZ_CP009273.1	4082337	4082559	223	4082460	757.37	51.9311	1.83626	50.9537	RNAP_r1_peak_1294
NZ_CP009273.1	4085036	4085263	228	4085142	631.89	39.7814	1.78261	38.8322	RNAP_r1_peak_1295
NZ_CP009273.1	4086344	4086518	175	4086419	532.4	12.8877	1.39558	12.0284	RNAP_r1_peak_1296
NZ_CP009273.1	4090424	4090944	521	4090706	3946.42	2452.91	10.2797	2450.79	RNAP_r1_peak_1297
NZ_CP009273.1	4092617	4092874	258	4092768	873.89	95.1723	2.21075	94.1197	RNAP_r1_peak_1298
NZ_CP009273.1	4095439	4097522	2084	4096908	2412.84	822.344	4.82769	820.781	RNAP_r1_peak_1299
NZ_CP009273.1	4101166	4101653	488	4101506	1411.67	319.493	3.39412	318.214	RNAP_r1_peak_1300
NZ_CP009273.1	4102018	4103000	983	4102776	1447.53	361.105	3.65515	359.796	RNAP_r1_peak_1301
NZ_CP009273.1	4103553	4103984	432	4103773	2035.5	745.413	5.18694	743.886	RNAP_r1_peak_1302
NZ_CP009273.1	4106698	4106863	166	4106765	722.42	35.5955	1.65542	34.6573	RNAP_r1_peak_1303
NZ_CP009273.1	4107919	4108653	735	4108357	4445.65	2873.56	10.9538	2871.32	RNAP_r1_peak_1304
NZ_CP009273.1	4109032	4109489	458	4109306	2077.63	752.285	5.12764	750.755	RNAP_r1_peak_1305
NZ_CP009273.1	4110273	4110494	222	4110349	762.75	39.2564	1.67822	38.3085	RNAP_r1_peak_1306
NZ_CP009273.1	4111941	4112573	633	4112244	7398.97	5374.48	13.4057	5371.58	RNAP_r1_peak_1307
NZ_CP009273.1	4113112	4113509	398	4113282	1519.23	400.779	3.82274	399.444	RNAP_r1_peak_1308
NZ_CP009273.1	4116448	4117072	625	4116773	2572.39	1018.18	5.64339	1016.53	RNAP_r1_peak_1309
NZ_CP009273.1	4118169	4118727	559	4118438	4269.98	2187.16	7.75132	2185.11	RNAP_r1_peak_1310
NZ_CP009273.1	4123131	4123943	813	4123743	2354.58	740.768	4.4698	739.243	RNAP_r1_peak_1311
NZ_CP009273.1	4140190	4140364	175	4140292	620.24	16.434	1.4236	15.5579	RNAP_r1_peak_1312
NZ_CP009273.1	4148154	4148580	427	4148376	1937.8	631.766	4.61956	630.296	RNAP_r1_peak_1313
NZ_CP009273.1	4150380	4151691	1312	4150710	6724.95	5267.96	15.4265	5265.09	RNAP_r1_peak_1314
NZ_CP009273.1	4151873	4152181	309	4152062	1659.95	297.416	2.89869	296.155	RNAP_r1_peak_1315
NZ_CP009273.1	4152753	4152960	208	4152861	854.18	49.0466	1.73464	48.0753	RNAP_r1_peak_1316
NZ_CP009273.1	4153171	4153646	476	4153388	949.18	82.1506	2.00461	81.117	RNAP_r1_peak_1317
NZ_CP009273.1	4154501	4155607	1107	4155300	5783.83	3461.6	9.7061	3459.21	RNAP_r1_peak_1318
NZ_CP009273.1	4156065	4156747	683	4156404	7796.93	6310.33	16.4478	6307.16	RNAP_r1_peak_1319
NZ_CP009273.1	4157528	4158166	639	4157822	7750.32	5620.44	13.3643	5617.45	RNAP_r1_peak_1320
NZ_CP009273.1	4158925	4159240	316	4159023	1121.27	68.1116	1.77015	67.1022	RNAP_r1_peak_1321
NZ_CP009273.1	4161807	4162636	830	4162283	3590.58	1854.28	7.83169	1852.34	RNAP_r1_peak_1322
NZ_CP009273.1	4164880	4165563	684	4165237	3097.62	1487.06	7.10803	1485.23	RNAP_r1_peak_1323
NZ_CP009273.1	4166738	4167406	669	4167127	3242.82	1637.19	7.59475	1635.31	RNAP_r1_peak_1324
NZ_CP009273.1	4168001	4168727	727	4168299	3817.35	2168.19	8.95935	2166.16	RNAP_r1_peak_1325
NZ_CP009273.1	4169085	4169935	851	4169563	10416.8	9502.64	21.1315	9498.7	RNAP_r1_peak_1326
NZ_CP009273.1	4170340	4170607	268	4170460	968.01	106.055	2.21564	104.988	RNAP_r1_peak_1327
NZ_CP009273.1	4179831	4180676	846	4180428	3671.25	1979.54	8.31223	1977.56	RNAP_r1_peak_1328
NZ_CP009273.1	4186023	4186439	417	4186191	1860.72	592.391	4.51555	590.941	RNAP_r1_peak_1329
NZ_CP009273.1	4186604	4186963	360	4186817	955.46	114.46	2.31192	113.381	RNAP_r1_peak_1330
NZ_CP009273.1	4187466	4187762	297	4187612	1296.05	209.08	2.7135	207.898	RNAP_r1_peak_1331
NZ_CP009273.1	4188510	4188674	165	4188602	795.02	58.4571	1.88164	57.466	RNAP_r1_peak_1332
NZ_CP009273.1	4189241	4189601	361	4189373	1842.8	594.753	4.57424	593.302	RNAP_r1_peak_1333
NZ_CP009273.1	4189780	4190385	606	4190132	4987.02	3177.89	10.7039	3175.57	RNAP_r1_peak_1334
NZ_CP009273.1	4193018	4193335	318	4193160	1581.97	312.214	3.08572	310.941	RNAP_r1_peak_1335
NZ_CP009273.1	4197772	4198127	356	4197959	936.63	89.6621	2.0898	88.6175	RNAP_r1_peak_1336
NZ_CP009273.1	4199013	4199646	634	4199310	7744.04	5831.3	14.3162	5828.24	RNAP_r1_peak_1337
[truncated: 153 more rows]

## Sheet: D
# This file is generated by MACS version 3.0.3
[truncated: 1,132 more rows]

[truncated: 13 more sheets: E, F, G, H, I, J, K, L, M, N, O, P, Q]
